# Supplementary material for: Comparative analysis of twelve mitogenomes of Caliscelidae (Hemiptera: Fulgoromorpha) and their phylogenetic implications
Source: PeerJ. 2021 Nov 16;9:e12465. doi: 10.7717/peerj.12465 (PMC8603831; doi:10.7717/peerj.12465)
Supplement: Supplemental Information 1 — Figure S1. Secondary structures of the transfer RNAs in the mitogenome of Augilina tetraina. Dashes and dots indicate Watson–Crick and GU base pairing, respectively. Figure S2. Secondary structures of the transfer RNAs in the mitogenome of Augilina triaina. Dashes and dots indicate Watson–Crick and GU base pairing, respectively. Figure S3. Secondary structures of the transfer RNAs in the mitogenome of Symplana brevistrata. Dashes and dots indicate Watson–Crick and GU base pairing, respectively. Figure S4. Secondary structures of the transfer RNAs in the mitogenome of Symplana lii. Dashes and dots indicate Watson–Crick and GU base pairing, respectively. Figure S5. Secondary structures of the transfer RNAs in the mitogenome of Neosymplana vittatum. Dashes and dots indicate Watson–Crick and GU base pairing, respectively. Figure S6. Secondary structures of the transfer RNAs in the mitogenome of Pseudosymplanella nigrifasciata. Dashes and dots indicate Watson–Crick and GU base pairing, respectively. Figure S7. Secondary structures of the transfer RNAs in the mitogenome of Symplanella brevicephala. Dashes and dots indicate Watson–Crick and GU base pairing, respectively. Figure S8. Secondary structures of the transfer RNAs in the mitogenome of Symplanella unipuncta. Dashes and dots indicate Watson–Crick and GU base pairing, respectively. Figure S9. Secondary structures of the transfer RNAs in the mitogenome of Augilodes binghami. Dashes and dots indicate Watson–Crick and GU base pairing, respectively. Figure S10. Secondary structures of the transfer RNAs in the mitogenome of Cylindratus longicephalus. Dashes and dots indicate Watson–Crick and GU base pairing, respectively. Figure S11. Secondary structures of the transfer RNAs in the mitogenome of Caliscelis shandongensis. Dashes and dots indicate Watson–Crick and GU base pairing, respectively. Figure S12. Secondary structures of the transfer RNAs in the mitogenome of Peltonotellus sp. Dashes and dots indicate Watson–Crick [file peerj-09-12465-s001.zip]

Archive with 27 entries (26 files):
- supplementary materials -figure and table/
- supplementary materials -figure and table/Figure S1.jpg
- supplementary materials -figure and table/Figure S10.jpg
- supplementary materials -figure and table/Figure S11.jpg
- supplementary materials -figure and table/Figure S12.jpg
- supplementary materials -figure and table/Figure S13.tif
- supplementary materials -figure and table/Figure S14.tif
- supplementary materials -figure and table/Figure S15.tif
- supplementary materials -figure and table/Figure S16.tif
- supplementary materials -figure and table/Figure S17.tif
- supplementary materials -figure and table/Figure S18.tif
- supplementary materials -figure and table/Figure S19.tif
- supplementary materials -figure and table/Figure S2.jpg
- supplementary materials -figure and table/Figure S20.tif
- supplementary materials -figure and table/Figure S21.tif
- supplementary materials -figure and table/Figure S22.tif
- supplementary materials -figure and table/Figure S23.tif
- supplementary materials -figure and table/Figure S24.tif
- supplementary materials -figure and table/Figure S3.jpg
- supplementary materials -figure and table/Figure S4.jpg
- supplementary materials -figure and table/Figure S5.jpg
- supplementary materials -figure and table/Figure S6.jpg
- supplementary materials -figure and table/Figure S7.jpg
- supplementary materials -figure and table/Figure S8.jpg
- supplementary materials -figure and table/Figure S9.jpg
- supplementary materials -figure and table/Figure captions.docx
- supplementary materials -figure and table/Table S1-7.xlsx
