# Supplementary material for: Comparative analysis of twelve mitogenomes of Caliscelidae (Hemiptera: Fulgoromorpha) and their phylogenetic implications
Source: PeerJ. 2021 Nov 16;9:e12465. doi: 10.7717/peerj.12465 (PMC8603831; doi:10.7717/peerj.12465)
Supplement: Supplemental Information 2 [file peerj-09-12465-s002.zip]

Archive with 14 entries (13 files):
- Raw data/
- Raw data/Augilina tetraina.gbf
- Raw data/Augilina triaina.gbf
- Raw data/Augilini_sp.gbf
- Raw data/Augilodes binghami.gbf
- Raw data/Caliscelis_shandongensis.gbf
- Raw data/Cylindratus longicephalus.gbf
- Raw data/GN2.fasta
- Raw data/Peltonotellus sp..gbf
- Raw data/Pseudosymplanella nigrifasciata.gbf
- Raw data/Symplana brevistrata.gbf
- Raw data/Symplana lii.gbf
- Raw data/Symplanella brevicephala.gbf
- Raw data/Symplanella_unipuncta.gbf
