# Supplementary material for: Comparative analysis of twelve mitogenomes of Caliscelidae (Hemiptera: Fulgoromorpha) and their phylogenetic implications
Source: PeerJ. 2021 Nov 16;9:e12465. doi: 10.7717/peerj.12465 (PMC8603831; doi:10.7717/peerj.12465)
Supplement: Supplemental Information 2 [file peerj-09-12465-s002.zip › Raw data/GN2.fasta]

>Seq1 [organism=Augilina tetraina] mitochondrion, complete genome
AATGAGATGCCTGACTAAAGGGTTATTTTGATGTAATAAAAAAAGTAAAATTATTTACTCTCATTATTTACAAACATTGGAATTAAACCAATACTAAAGAATTCAAAATTCCTTATGCATCTTACATTATATTGTAAAAAGATAAGCTAAATTAAGCTAATGGGCTCATAACCCATTTATGAAATTTTAATTTCTCTTTTTAATTTTAATAAATTCAACAAAAATAATATTTTTAATAATTTTAATTACTACAACAATTATAGTATATTCTTCGTCAAGTTTTATAATAACCTGAATAAGAATAGAAATTAACATAATTTCATTCCTACCAATTATCACCAAAACAAAAAAAATAAAAGATCAGTCAATAAAATATTTCATTATCCAAAGCCTATCGTCACTTACAATATTATTATCAATAATTATAAATTTAAAAATTAAAACCCCCATTAATTTTGAAAATTTATTAATATTAAGATTAATAATAAAAATAGGCATAATTCCATTCCATATATGAATCATTTCATTAATAGAAAAACTTACATGAATAAATTGTTTAATAATAAATACTATTCAAAAACTTACTCCAACATTAATTATCCCCCAAATAATTAATTTAAAATTAACTTTAATACCAATAATATTATCGTTACTATTTGCACCAATCATAATATTAAAAACAAATTCAATAAAAAAAATTATTAGATACTCATCTATTTATAATTCACCCTGAATAGTATACTCAATATTTATTTCAAAAAAAATATTTTTAATATCATTTTCAATTTATATATTTTTAAATCTAATGTTAATAAAAAAAATAAAATCCTACAATATTATGTTTTTAAATCAAATTACAGAAAAAAATCTTTTAACAAAATTAAACTTAACAATTAATATAATCTCAATAAGAGGTATACCCCCAATACTAGGATTTTTCCCAAAATGAATAATTTTAAATAAAATAAATGATTTATCTTATTTAATTTCAATAACTATAATGATTTCAACTATTATTTCAACTTTCATTTATATAAAGATCTTGTCTTCAACCCTTATAAATCAAACAACAAAAAAAAAATTTTTTAAAAAAAAAGATTTTAATGAATTAGAAATTATAATTAACTTTACAGGCCTTACTTATTTCCTTATACTGAAACCTAATTAAGAGGATTTAAGTTAATTTAAACTATTAACCTTCAAAGTTAAAATTATATAAAATGTATAAGCCTTAGCTTATTATTTTAGCAACCTTAAATTTGCAATTTAAGTAAATTTAAGACCAGAATATTAATTGATGAGAGGTAAAAACCTTAAATAAATTTACAATTTATCACTTAAATCAGACATCCCATCTGAACATGCATAAATGAATATTTTCTACCAACCACAAAGATATTGGTACAATATATTTTTTATTCGGTTTATGATCAGGCCTTTTAGGAACAATAATAAGATTGATTATTCGAATAGAGTTATCTCAACCAGGCTCACTTATTAAAAATGACCAACTATACAATACTATTGTTACATCACACGCATTTGTAATAATCTTTTTCATAGTAATACCCATTATAATTGGAGGATTTGGAAATTGAATAATTCCATTAATAATTGGTGCACCAGATATAGCTTTTCCTCGAATAAATAATATAAGATTTTGATTATTACCTGCATCTATTACACTATTAATCTCAAGATCAACTTCAGGTTCAGGGTCAGGAACTGGATGAACAGTTTACCCCCCTCTCTCTAGCCAGATAGCCCATTCAGGGCCATCAGTTGATTTAACCATTTTTTCATTACATATTGCAGGAATTAGTTCAATCCTTGGTGCAATCAATTTTATCTCAACAATTATAAATATACGAACTATAGGTATAACATTTGAAAAAACTCCTTTATTGTGTTGATCTGTATTAATTACAGCCATTTTACTTTTAATTTCTCTACCAGTTCTAGCAGGAGCTATTACAATACTAATTTTAGACCGAAATTTTAATACATCATTTTTTGATCCATCAGGTGGAGGAGATCCTATCTTATATCAACACTTATTTTGATTTTTTGGACACCCAGAAGTATATATTTTAATCTTACCAGGATTTGGTCTCATTTCACATATCATTATAATAGAAAGAGGAAAAAATATTACATTTGGACATTTAGGTATAATTTACGCTATAATTTCAATTGGAATTTTAGGATTTATTGTTTGAGCTCATCACATATTTACTGTAGGTATAGATGTTGATACTCGAGCTTACTTTACATCAGCCACTATAGTAATTGCTGTACCTACAGGTATTAAAATTTTTAGATGAATTGCAACTATCCAAGGTAGATCTAAAATTTATTCACCTCAAATAATATGATCCTTAGGATTCGTATTTTTATTTACTATAGGTGGATTAACAGGAGTAATTCTAGCCAATTCATCAATTGATATTGTTATTCACGACACCTATTATGTTGTAGCACACTTTCATTATGTGTTATCAATAGGTGCAGTATTTGCAATTATAGCCAGATTAATTCACTGATTTCCATTGATTACAGGAATAATTATAAACAAAAAATGACTAAAAATTCAGTTTTTTATAATGTTTATAGGAGTAAATTTAACTTTTTTCCCACAACATTTTTTAGGTCTGTCAGGTATACCACGACGATATTCAGACTACCCAGACACAATATTCTTATGAAATTATATTTCATCTACAGGATCAATAATTTCAACTCTAAGAATTATAATATTTTTATTTATTATTTGAGAAAGAATAATATTCAAACGTATTCCACTATTCAAAAATAATAATTTGTCCTCAATTGAATGAATAATAAATATACCACCATCTGAACACTCATTTAATGAATTACCCATCCTAAATAAATTCTAAGAGTGGCAGAAAAGTGTCATGAGCTTAAAATTCATTCATAAATTTATATTTCCTTAGAAATAACTACATGAATAAAATTTAACTTAATAAATAGAGCAAGACCAATTATAGAACAACTTATTATATTTCATGATCATACTATAATAATTATTATATTTATTATAATTATAGTAATAATAATAATATCAATAATATTAAAAAGAAAATTTTCTAGACGAAACATTTTAGAAAACCAATTTTTAGAAACATTGTGAACTGTAATTCCAGCAGTAACATTAATTTTTATTGCTTTACCTTCACTTAAAATTCTTTACATTATAGAAGAAATAATTAATCCATCAATTACAGTTAAAGTAATAGGTCATCAATGATACTGAACCTATGAATATTCAGATAAAAAAAAAATAGAAATTGAATCATATATAATTAATAAACCAAAAACTAGTGAATTTCGATTACTAGAAGTTACTAATCGTTTAATTTTACCCTTTTTAACTCAAACACGAATAATTATTTCATCATCTGACGTAATTCACTCATGAACAATTCAATCCCTTGGATTAAAAATAGACGCTATTCCAGGACGACTAAACCAATCTTCAATTTTATTAAAAAAACCAGGAGTATTTTTTGGACAATGTTCTGAAATCTGTGGAATAAACCACAGATTTATACCAATTTCTATAGAAAGAATTAATATAAAATCATTTATTAAATGAATAAAAACAAATTAAATAAATAATAATGAATACTAACCCATTAAGTGACTGAAAAGAAAGTAATGGTCTCTTAAACCAAAATATAGTATTTATCGTATACTCTTAATGAAAGGAGTTAATTTAATAAAAAATATTTAATTGTCAAATAAAAAATACAATAATTATTGTACTTCTTGATTCCACAAATATCACCAATATGATGAACATTAATCTTAATTATATCTTCAGCTGTAACAACCCAAATTTTTTCAAACTTAGAATTTAAAAAAAAAAAAAAAAAAAAAAAAAAAAAAAAAAAAATCACGTTAAAAAACAAAATTTCATGATAACAAGATTATTTTCATCATTTGATCCTACATCATTTTTTTTACAATTAAACTGAAGAATTATAGTTTTACCTTTAATCTTACTACCAATAAATTTTTGACTAAAAAAATCACGACCAATTATAATTAAAAAAAAATTTTTAAATAAAATAGTTAATGAATTTTCAAACTCTTCTAAACACAAAGAAATAATATATTTATCATTAAGAATTATAATATTTATTATAATTAACAATTTTATAGGTTTATTTCCATATATCTTCACTGCTACAAGTCACATTTCGATTTCTATATCTCTTTCAATTCCAACATGATTAATATTAATGATCTATGGTTGAATAAAATTTTCAGACTCAATATTTAAACATCTACTTCCAATTGGAACACCTTCACCCATTATACCAATAATAATTATTATTGAAACTACAGGAAATATTATTCGTCCAATTTCTCTCTCAGTTCGACTTACAGCAAATATAATTGCAGGACACTTATTAATAACTTTATTAGGAAACATAAATTCAATTAAAATTATAATATTTATCTTACCAATTCAAATTATATTAATATTATTTGAATCAGCAATCTCAATTATTCAATCTTATGTATTTGCAACTTTAATCAACTTATATTCTAGAGAAATTCCTTATGAAAAAAAATCACCCTTTTCATTTAGTTACAAAAAGTCCATGACCAATCCTATCATCATTAAATATATTTTCTATAATATTAGGTATAACAATATGAATATACAAAAAAAATAATTTATCCATAATTATTGGAACTATTATAACAATAATATGTGCAATTTTATGATGACGGGATGTAACTCGAGAATCAACCTTTCAAGGAAATCACACAATAAAAGTAATTTCAGGAATAAAAATAGGTATAATTTTATTTATTATTTCAGAAGTTATATTTTTTTCATCATTCTTCTGAGGATTTTTTCATTCAAGTTTATCTCCTTCAATTGAAATTGGTATAAACTGACCACCAAAATCAATTAATTCATTTAATCCAATAGAAGTACCATTACTAAATACAATCATTTTATTATCTTCAGGAGCCACAATTACATGAATGCATCATATACTTCTTATAAATAAAATAATAAAAACAATAAAATTATTAATGATAACAATTTTATTGGGTATCTATTTTACAATTTTACAAAAATGAGAATATTCAGAATCAGAATTTACTATTACAGATTCTGTTTATGGATCAACATTTTTTATTTCAACTGGATTTCATGGAATTCACGTGATTATTGGTACAATATTTTTGTGTGTAATATTATTACGATTAAAAAAACTTCATTTCTCAAAAAATCATCACTTAGGTTTAGAGGCATCAATTTGATACTGACACTTCGTAGATGTAGTCTGATTATTCCTGTACATTTCAATTTATTGATGAGGTAAATAAATAAATAAAATTCTTTTAGTATAATAAGTATAATTGACTTCCAATCAAAAGGTTAAATATTTAAAAGAATAATAAAAATTTTTTATTCATCTTTAACAATTTTAATTATTTCAAATATTGTATTTTGATTAACAATAATAATCTCAAAAAAAACAAAATTAAGACGAGAAAAAAATTCACCTTTTGAATGTGGATTTAACTCATTGTCATCACCACGAAAATCATTTTCTACACATTTTTTTTTAATTGCAACAATTTTCCTAATTTTTGACGTTGAAATTTCAATTATTTTGCCAATTTACCAAACAAAGTTATCAATTTTAAAAGAGTGAATAATTTCATCAACAATAATTTTAATAATTTTAATTATAGGATTAATTCATGAATGAAAAAATGGATTACTAGAATGATCAAAATAAGGAGAATAGTTAATTATAACATTTTCATTGCAAGAAAAAAGTATTGATAAATCAATTTCTCTTAGAGTAAAGAAGTATAATACAATTTAATTTCGACTTAAATTTAGAGATAAAATCTCCATACTTAAAAAAAATTAATTGAAGCTAAAAAAGAAGCTTTTCACTGTTAATGAAAAAATTGGACTAAATCCCTATTAAAAGAATAATAATAAGAAGCTGCTAACTATCTTTATAGTGTTAAATCACTTTATTCTTAATTTATATAGTTTAATAAAAACATTATATTTTCAATATAAAAATAAATAATTAACTTTTTATAAATATAAATATCTAAAAGATAAAAATCTATCTTAACATTTTCAACGTTAAACTTTCTAATTAAGCTATTCAGATAATTCAAATAAAATTAACAAATTAATTAAATAAAAAATAAATATAATAAAATAAATATAAAAAAAGAAACCATATATAAATAAAATCTATTAAAAAAAAAATATTCTAATAAATGAGAAAGTCAATTTAAAAAACCAACTAATCCACCTGTTAAAAAATACTCCAATCAACCATTATCAATAATATTATTTGATAAATAAGAAAAAGAAAAAAAACGACTTAAAATAAAATAAGAAGAAAAATAATTTAAATAAAATATTGAACCAAAAAAAAAAATTAAATGACCAGAAAAAAAATATATAAAATCACCAAAAATATTAAAACATAAAAATAAAGAAAAAACAGATAAAAACAAAGGAAAAATTTTAAATTTAAAATCAATAAAAAAAATAAAATCAACAAACAATCAGTACATGAAAGAACCAATAAATAAAGAAAATAAATATAAAAAAACTATGGAAAAATTTATATAAAATCTATATTTGAAATTTAAAAGAGGAAAAAAAAAACAATTACAATAAAATAAATAATAAATTAAACGAATTCTATAAAAAAAAGTTAAACTAATAGAAAAAAAAAAAAAAAAAAAAGTTAATCTTATAGACTCTATTAAATAAAAAAGTTCTAAAACAAAATCCTTTGAATAAAATCCAGAAAAAAAAGGAAATCCGCATAAACAAAGTAAAGAAACAAAAAAACAAGAAGAAACATAAGGACACTGATTCAAAATTCCACCTATAAAACGAATATCCTGTCTACCTAAAAAACAATGAATAAAATATCCTGAACAAAGAAATAAAAGAGATTTAAAAATTGCATGAATCAACAAATGAATAAAACATAAAGTTAAACAACCTAAAGAAAGAATAAAAAATATAAATCCTAATTGTCTTAATGTAGAAAAAGCAATAATTTTTTTCAAGTCATTTTCTAAAAAAGCATTTAAACTAGAAAGAAATATGGTAATTAAAGAAATATATATTAAAAATCAAGTATTAAAATAAATTAAATAATTATTAAAACGAATTAATAAATAAATACCAGAAGTAACTAAAGTTGAAGAATGAACCAATGAAGAAACTGGTGTAGGAGCCGCCATAGCACAAGGTAACCAAAATGAAAAAGGAAATTGAGCTCTTTTAGTAAAAGACGCAAACAAAATTAAATAAATTAAAGTATTAATACTTAAATCAAAAAAATAATTATACAAAAAAAAATGTCAACAACCAAAATTAAAAAACAAACCAATAGATAAAATTAAAAATACATCACCAAAACGATTAATAAAAACAGTTAATAATCCAGAAATCAATCTATTAGAATTATTATAATAAATAACTAAACAATAGGAAACCAAACCTAAACCATCCCAACCCAAAAGTAGACAAACCAAATCAGGAATCATAATAAAAAAAATTATTCTAAACACAAACATAAATACTAAATAAAAAAAACGAATAAAATTTTTATCCCCTTCCATATAACCAATTCTATAAAAAAATACACATCCAGAAATTAAAAATACAAAAGACATAAAAATTAATGAAATTCAATCAAATAAAATAATAAAAGTATAAATATAACCGTTATAATCATAAAATAACCATTCAAAAAAAAATGCAGCTTCAAATTCATAAAAATAAATACTAAAAAAAAAAAAAAAAAAAAAAAAAAAAAAAAAAAAAAAAAAAAAAAAAAACAATTTAATCTAAATAACACGGTTCCTCCTCAAAAAGATCTTTGATTCCACAAATCAAAATTTTAAAGTTAAACTAAAAGAACTAATTTTATTAAATAAAAAATCAAATTATTTTTTATTTTATTTTATTTTATTTTTATATATGTAAATTAAAAAAAAAAATTTAAACTAAAAATAACAAAAAATACAGGAAATCCATGCAAAAATAAAATTAAATATTCATGTAAATAACAACAATGAATAATTTTAGTTAATCTTCTTGAATATCCATGTTGAGTTAAAAAAAAAATTGTTAAACTATAACAAGCTGATAAAAATAAAATAATAAATAAATATAATTGTGTGTATAATCTTCAAGATAAACATCTAATTACAATTAAAATTTCAGAAAAAAGATTAATTGAAGGTGGACAAGACATATTTATTACACAAAATATAAATCAAAATAAAGATAAAGAAGGTATAAGTCCAATTAACCCTTTCAAAATAAAAAATCTACGTCTATTAAATTGATTATATACAATTCCTACAAGAAAAAATAATCCTGAAGAAACAAATCCATGACCAATTATTAAAATTAAAGAACCTAATAAACCACATCTTCTTATTGTAAATAAACCAATAATTACTAAAGACATATGACAAACGGAAGAATAAGCAATTAATATTTTTAAATCACTCTGAATTAAACAAATTATTCTAATTAAAATACAACCCCATAAACTTAACCCAATAAAAATAAACCCAAAATCAAAAATAAAATTATATAAAAACTTTAATAAACGAATAATACCGTAACCTCCTAATTTTAATAAAACACCAGCCAAAATTATAGAACCACCAACAGGTGCTTCTACATGAGCTTTGGGTAGTCAATTATGTAAACCAAATATAGGAAACTTAATAAAAAAAGAAAAAAGTAATAAAAATATTAAAATATTTCTATCAAACTTGTAATCTAAAAAATAAGAAAATCTTCCATTTAGACCTATAACATAAATAATAATCAACAAAAGAGGAAAAGAACCAAAAAGTGTATAAAAAATTAAATAATAGCCTGCATTTAATCGTTCAGGTTGATACCCTCAACCAAAAAGTACTAAAAAAACCGGAATTATTCTCCCTTCAAAAAAAAAATAAAAATAAAAAAAATCTATCACAGAAAATACAATAAACATAAAAATTAAAATAAAATTAATATAAAAAATATAAAGTTCTTTATAATTTAAACTAAATGAAATTAAGGATAATGAAATCATTAAACAAACTCAAATTCTTAAACAAATAAAATTAAAAGAAATATAATCTATTCCAAAAATATAAGAAATATAGCAAAAATCAAAAAAAAAAAAATTTTTTAAAAAAAAAAAAAAAAAAAAAAAAAAAAGTCTAAATACATATATTATTAAATTTGATATTAAAGGAGTCAATAATAATAAATAAAAAATAAACTTTAACATAATCTTAATCTTATTATATATTCAAAAGAATCCTTTCGAACTAAATAAACTATTAAAGATAAACCAATTACACCATCACAAACTGCAAACACTAAAAAAATAATTCTAAAAAAATTTTCATATAAAAAAAAAATAAAATAAAAATTTAATATACCATATAAAGCAATAGATATAAATTCAATCATCAACAAAGATAGTAAGAAATACTTGCGAACAAAAAACAAACCTAATATACCTGAAAAAAAAATTAATAAAAATATTGACATTAGTTTTATTTGAGTTTTTATAGTTTAAAAAAAACAATGATTTTGTAAATCAATATTAGAATTTAAATTCTTTAAAACAATTTTAAATAAAAATCAGTAAAGAAAACCCTTTCATCATTAGTCTCCAAAACTAATATTTTTATTAAAATATTTACTGAATTAAAATAACTATATTAATTTTTATTATTATTGTTCCTTTATTAAAACATCCGGTAACTTTAGGATTCTCATTATTAATTCAAACTACATTAATTTCAATATATATATTTAAATGTTTAGAATCAACATGATACAGATACATTTTATTTATTACAATTATTGGAGGAATAATAGTAATATTTATATACATAGCAAGAATTTCATCAAATGAAAAATTTGAAATAATAAAACTTAAAACCTCAACCAAATTAATTTTATTTATATCAATTATAATACTAATTATAAATTATAAACAACTTTACAATTTTGAATATGAATATATAATAAAAATAGAAGAAAAAAAAATAATTTTTCAGGAATTTCAAGAAACTCAATCAACATTTAAATTTTTTAATTTAAATAAAAATTTAATTACAATTTTAATAATGTTAATTTTATTAATTACAATAATTTCAGTTAATAATATTGCTTCATCATTTGAAGGACCCCTAAAAAAAACTTATGTTTAAACCAACACGTAAAAAACTTTTTATTAATAATTTCCTAATTGATTTACCATCACCCTCAAATATTTCATCATGATGAAATTTTGGTTCATTATTAGGTATGTGTTTATTTATTCAGATTATTTCAGGAATTTTTCTAGCTATACATTACTCACCAAATATTTTAAATGCATTTAAAAGAATTATTCATATTATACGTGACGTAAATTATGGATGAATAATACGAAATTTACATGCAAACGGAGCATCTATATTTTTTGTTTTTATTTATCTACATACAGGACGAGGATTATATTATGGGTCATTTAAATTAAAAAAAACTTGAACATCAGGAACTTTAATTCTTTTAACTCTTATAGCTACAGCATTTATAGGTTACGTTTTACCTTGAGGACAAATATCATTTTGAGGAGCAACAGTTATTACTAATTTAATTTCAGCAATTCCTTACCTAGGAGAAAGAATTGTTCAATGAATCTGAGGGGGTTTTGCTGTTGATAACCCCACACTTAACCGGTTTTTTACATTCCATTTTATTTTACCCTTTATTATTTCAATAATAGTTATTATTCACTTAATATTTTTACATGAAACAGGTTCTTCTAACCCTATTGGTTCAAAAAATAATATTGATAAAATTCCATTTCACCCTTACTTTACAATTAAGGATATTACAGGATTCATTATCTCTTTATCAATTTTTTCTATAATTATTAATTTGAACCCGTTTATACTTACAGACCCAGAAAATTTTAGAATAGCTAACCCCATAATTACACCTATTCACATTCAACCAGAATGATATTTTTTATTCGCATACGCTATTTTACGATCTATTCCCAATAAATTAGGAGGTGTAATCGCATTAATTATATCAATTTTAATTTTATTATTTTTACCCATCTCAATAAATAATAAATTTCAAAGAAATATATTTTATCCAGTAAATAAAATTTGCTTTTGAACTCTTATTAATTCTTTTATTCTTTTAACATGAATTGGAGCACGACCCGTTGAAGAACCTTATATTTTTACAGGACAAACACTAACAATCATTTATTTTATAATGTTCTTACTATTACCTCTAATATCAAAAAAATGAGATAAAATTTAATTAAGTTAATTAACTTTTTAAAGTATTTATATCTTGAAAATATAAAAAAGAATAATTTTCTATTAACTTATTATATACTAAAAAAAATGAAATAAAAATAAACCTTCATACAGATAAAATAAACAAAAATATTTAAAACTAAAGGTAAATAACATTTTCAAGAAAGATATATTAATTTATCATATCGATAACGAGGAAAAGTAGCACGAACTCAAATAAAAATAAAAATTATAAATATAAACTTTAAAAAAAAAAAAAAACTAAAAGAATCCCCCCCAAAAAATATAATAACTATTAAAAATCTAAGAAATATAATGTTAGTATATTCAGACAAAAAAAATAAAGAAAATATGAAAGAACTATATTCAACATTAAATCCAGAAACTAATTCAGATTCTCCCTCAGAAAAATCATAAGGAGAACGATTTGTTTCAGCCAAACAACAAGAAAAAAAAACCATAAATAAAGGGAAACAACAAAAAATTATTCAAGAATAAATTTGACATAAAATAAAATTAATTAAACATAAGCTTTCAAAAAAAATAGTTAAACTTAAAATAATTAAAAAAAAACAAACCTCATAAGAAATTCTTTGAGCAATTGAACGTATAGCTCCAAGCATAGAATATATAGAGTTTGATCTTCAACCAGAAATTATAACAATATAAACTCCTATCCCAGAACAACATAAAAAAAATAATAAACCATAAAAAAATCTAATAAAATTAAAAAAAAAAGGATAAAGAATTCATATTATTAAAGAAATTATTAACCCAAAAAAAGGAGTAATAAAATAAATTATATAATTACCAAAATTTAAAAAATAAAACTCTTTAGAAAACAATTTTAAGGCATCAGAAAAAGGTTGTAATAAGCCTATATAACCAACCTTGTTAGGACCTTTACGAAATTGAATATAACCTAAAACCTTACGCTCAAACAAAGTAAAAAAAGCTACACCTAATAAGATAAATAGTATTAAAAATAATATTCTTAAAATAAACACTTATTGAATGTAAATCTTACATTTTTAAATTCTAAATTTAAAGCACTAATTCTGCCAACTTCAACAAAATAAATTTTATAATTTAAAAGTCCTTTCGTACTAATTAAAAAAAAATGAAGATAGAAACCAACCTGGCTCACGCCGGTCTGAACTCAGATCATGTAATTTTTTAAAGGTCGAACAGACCTAAAATTGTAAAACCTACCCCACAACTTAAAATTAATCCAACATCGAGGTCGCAATCTAATTTATCGATTAGAACTCTCCAAATTTATTACGCTGTTATCCCTAAGGTATCTTTTTCTTTATATCTTAAAAAAGGATCTAAATAAACAATAATTATTGTATAAAAAATATAAAGTCTAATATTTTATATGTCACCCCAACAAAAAAATTTTAATATTAATTTTTTAAAAACCCCGACTAAAAAAAAAATAATTTAAATTTTTAAGATCTATAGGGTCTTATCGTCACTCAAATAAATTTGATCTTTTTAAATCAAAAATAAATTTCAAAATAATTTAATAAATAAAGCTGTTTTTTCATCAAACCATTCATTCTAGACCTCAATTAAAAGACTAATTATTATGCTACCTTAGCACAGTTAAAATACCGCGGCTGTTAAAAAAATTCACTGAGCAGGCCTGACCTAAAATAAAATCTTAAGGACATGTTTTTGTTAAACAGGTGAAAAACTATATTTGCCGAGTTCATATATTAAAAATAAATAAATTTACTAATTTAATTATTATTAAATAAAAAAAAATTAATTTTTTAAAATTAATAAAAATATAAATTAATAAAAACTAATATTTAAATTTTTTACAAACTTTAAATAAAGACAAATTCTAAACCTAAAAAAAATATTAATTAATTAATAATTATAAAGATTCAATAAGCTTATCCCTACTGAATTTAGAATACAATAAAAAAAATTATAAAATAATTAATTAAATAGTAATCCTTAATTAAATTAAAATCTTAATTAACTAGATATAAAATCAAATGAACTTTCATTTCGAAACCAAACTAAATTTATATATTAATTATAAAACATTAAAAAACAAATTAATTTAAATCTTGATTATTCGAGAAAATAATAAATAAATTAAAAAAATTGATTAACCCTGATACAAAAGGTACTATAAAAAAATATTCTTCTAAAAAAATAAAAAATTCCTTTTCAGTAAAATAAACTAAAGAAAAAAAATTTTTTTAAAATTTAAATAAACAATTTAAATAAAGTTATTAAAAAATAAAATAAATATTAAAATCAATTATATAATTTCAGAAAAAATCAATTTAATGATTTAAATTTTATTGTAAATAAAAAAAAATATTCTGTTTCTAGATACACTTTCCAGTACACCTACTTTGTTACGACTTGTCCCAATTTATGGGAATGACGGGCGATATGTACATTTATAAGAGCTTTATTCAAAAATATTAATAAAAAAATTTACTTTTAAATCCAAATTCAAGTTAAATACTAATTTAAAAATCAAAATAATAAAAATATTGTAACCCATAATAACCCAAATATAATTGCACCTTGACCTAACATAAATAATAAAAAATACTTAGAAAATAAATTTTCATTACACTCAACGACAGAGATATACAAAATTAATTAAGGTAAAATAAATCGTGGACTATCATTTAAATTACAGGTTCCTCTAAATAGATTTTTAAACCGCCAAATTTTTTAAATTTCAATTCTAAATTACTAACTGGAGATATTTAAATTAACTAAAATAACAGGGTATCTAATCCTGGTTTAAACAATAGACTAAACAGAAAAATATTTTATTTAATAATAAATTTCACCTAAATTAAAAAACTTTAAATAAATAAACTGTAATCCAAAAAAAATTAACTTAATCATGAAATATAACCGCGAATGCTGGCATAACATTTTACTGATTTATAAAAAAATTAATCAAATTATATAAATAATTTAAATTAAATTTAATCACTGAAAATTAAATTTTTAATCCTTAAGAAAATTAAATCTTCAAAAAAGTTACATGCAAAAAATTCTTAAAGCTAATTTTTTAAACTAAAATCAAACTCTTTATAGCACAAATTCATCAAGCGGAACCTTGTCAGCTTCCTCCAGGAGGTTTCACTGATTCGAGGAAGGAAGAAAAAGAAGAAAATTTTCATTAATTCTATTGTTTTACAATGAATTAACCAAATCAACGAGAAAATAGACAGCAAACTAGCCCCCACTAATTATGTAAGTCTAACAATTTTGATTCTTAAGCACAAATTCATCAAGCGGAACCTTGTGAAAATAGACAGCAAACTAGCCCCCACTAATTATGTAAGTCTAACAATTTTGATTCTTAAGCACAAATTCATCAAGCGGAACCTTGTCAGTTTATATAAATGCTTAAATATATACATTTATATATATCTTATTATTTAAATAAATAAATTATATTAAATAAATATTTGTATATATATAATTATCTTAATATAATATATATTAGATAAAATATACTATATAAAATAAATAACTACATGAATAAGCTTTTTTTTTTTTTTTTTTTTTTTTTAATTATACATCTTAATAAAACAAATATGAATTTATATTTATATATACATGTATTTAATTTGTAAATCTTATTATATTTATATATTATATAAAACTTTAATTCAAATATATTTATATTATAAATAATGAATATTATAATAATTTAATATTTATAATTGAGTATAGAAATTAATAAAATTAAAGGTTAACTTAATATTATATATAAATATATTAATTATTTAGTTTTATATATTAATTTATTTGTAAGTGAAATTATTAAATAAATTATTCTTATTATATATATATAATATATATTATTTATATTAATATAAATACTTATTATATATATATATATATTTAAATTTATATATATATATATATCATTTATATTAATATAAATATTTATTAAAACATTATATAAATATTTTATTTAAATAAAAATAATTAAACTTATTCTTATTTTTTTTCTTTTTAGTATAATAATAATATTGTATAATCTTATTATTATTAAAATATTTTATTATAAAAATTAATATTTAATACGAAAAAATCAACTTAAACCAAATTATGATTTAAAAAATATATAAATTCACAAATTTTTTTAAAAAACCTAAAATAATTAGGGATAAACATCAAAAATTTAGGAAAAAGTATAATTTTTATTAAAAATACATTTTTTATAAAACATTTGTTACGTGTTATTTTTGTTTGCTTAAAAAGTTT
>Seq2 [organism=Augilina triaina] mitochondrion, complete genome
AATGAGATGCCTGATTAAAGGGTTATTTTGATGTAATAAAAAAAGTAAAATTATTTACTCTCATTATTTACAAATATTGGAATTAAACCAACTCCTAAGAATTCAAAATTCTTTATGCATTTTACATCAAATTGTAAAAAGATAAGCTAAATTAAGCTAATGGGCTCATAACCCATTTATGAAATTTTAATTTTCTCTTTTTAATTTTAATAAATTCAACAAAAATAATATTTCTAATAATCTTAACTACTAGAACAATTATAGTATATTCTTCATCAAGATTTTTAATAACATGGATAAGAATAGAAATTAATTTAATTTCATTTTTACCAATTGTAACCAAAAGAAAAAAATTAAAAGATCAATCAATAAAATATTTTATTATTCAAAGCCTATCGTCACTCACAATATTATTATCAGTAATTATAAATTTAAAAATTAAAACCCCCATTAATTTTGAAAATTTATTAATAATAAGATTAATAATAAAAATAGGCTTAATCCCATTCCATTTATGAATTATTTCATTTATAGAAAAACTATCATGAACAAATTGTTTTCTAATAAATACTATTCAAAAAATGACTCCAACATTAATTATCCCCCAAATAATTAATTTTAAAATTACATTAATACCAATAATTCTTTCATTATTAGTTGCACCAATTATAATATTGAAAACAAACTCAATAAAAAAAATTATTAGATATTCATCAATTTATAATTCACCCTGAATAATTTACTCAATATTTATTTCAAAAAAATTTTTTTTAATATTTTTCTCAATTTACATGATCTTAAATTTCATATTAATAAGAAAATTAAAATTTTATAATATTATATTTTTAAATCAAATTACAGAAAAAAACCTTTTAACAAAAATAAATTTATCAATTAATTTAATTTCAATAAGTGGTATACCTCCAATACTAGGATTTTTCCCTAAATGAATAATTTTAAATAAAATAAATGAATTATCCTATTTTATTTCAATAAGAATATTAGTTTCAACTTTTATTTCAACTTTTATTTACATTAAAATTTTATCATCAAGTATAATAAACCAAACAACAAAAAAAAAATTTTTTAAAACAAAAAATTTAAATGAATTAGAAATCATGATTAACTTTACAGGCCTTACTTATTTCCTAATATTGAAACCTAATTAAAAGGATTTAAGTTAATCTAAACTATTAACCTTCAAAGTTAAAATTATATAAAATATATAAGCCTTAGCTTATTATTTTTAGCAACCTTAAATTTGCAGTTTAAGTAAATTTAAGACCAATTAATCATTTAATGAGAGGTTAAAACCTTAAATAAATTTACAATTTACTACTTAAATCAGACATCCCATCTAAAGCATGCATAAATGAATATTTTCTACCAACCACAAAGATATTGGTACAATATATTTTTTATTCGGCTTGTGATCAGGACTATTAGGAACAATAATAAGACTAATTATCCGAATAGAATTATCTCAACCTGGTTCACTTATTAAAAATGACCAAATTTATAATACTATCGTTACATCACACGCTTTTGTAATAATTTTTTTTATAGTAATACCTATTATAATTGGAGGGTTTGGTAATTGAATAATCCCATTAATAATTGGAGCTCCAGATATAGCCTTTCCACGAATAAACAACATAAGATTTTGATTATTACCAGCTTCAATTACACTATTAATTTCTAGATCAACTTCAGGTTCAGGTTCAGGTACTGGATGAACTGTTTACCCACCCTTATCAAGACAAATAGCCCATTCAGGTCCATCAGTTGATCTAACTATTTTTTCGCTACATATTGCAGGAATCAGTTCTATTCTTGGTGCAATTAATTTTATTTCAACTATTATAAATATACGAACTATAGGTATAACATTTGAAAAAACACCTCTTTTATGTTGATCTGTTTTTATTACAGCTATTCTTCTATTAATTTCTCTTCCAGTATTAGCAGGAGCAATTACAATACTAATTTTGGATCGAAATTTTAATACATCATTCTTTGACCCCTCAGGAGGAGGAGACCCCATCCTATATCAACACTTATTTTGATTCTTTGGCCATCCAGAAGTTTACATTTTAATCCTACCAGGATTTGGTTTAATTTCTCATATTATTATAATAGAAAGAGGAAAAAACATTACATTTGGTCATTTAGGAATAATTTACGCAATAATCTCAATCGGAATTTTAGGGTTTATTGTTTGAGCTCATCATATATTCACTGTAGGTATAGATGTAGACACACGAGCTTATTTTACATCAGCTACTATAGTAATTGCAGTACCTACAGGAATTAAAATTTTTAGATGAATTGCAACCATTCAAGGAACTCCTAAAATCAATTCACCTCAAATAATTTGATCCTTAGGATTTGTATTTTTATTTACAATAGGTGGATTAACTGGAGTAATTTTAGCCAATTCATCAATTGATATTGTTATCCATGATACTTATTATGTTGTAGCACACTTTCATTATGTATTATCAATAGGTGCAGTATTTGCAATTATAGCTAGAGTAATTCACTGATTCCCATTAATTACAGGCACTGTGTTAAACAAAAAATGACTTAAAATTCAATTTTTTATAATATTTTTAGGTGTAAATTTAACTTTTTTTCCACAACACTTTTTAGGTTTATCAGGAATACCACGACGATACTCAGATTATCCAGACACAATATTTTTATGAAATTACATCTCATCAATAGGATCATTAATCTCAGGTTTAAGTATTATATTATTCTTATTCATTATTTGAGAAAGAATAAGTTTTAAACGTTTACCAATATTTAAAAATAATAACTTGTCATCAATTGAATGAATAATAAATACACCACCTTCAGAACATTCATTTAATGAACTACCTATTTTAAATAAGTTCTAAGAGTGGCAGAAAAGTGTCATGAGCTTAAAATTCATTCATAAATTTATATTTCCTTAGAAATAACTAGATGAATAAAATTTAATCTAATAAATAGAGCAAGACCAATTATAGAACAACTTATTATATTTCATGATCACACTATAATAATTATTATATTTATTATAATTACAGTAATAATAATAATATCAATAATATTAAAAAGAAAGTTATCTAGACGAAACATTTTAGAAAATCAATTATTAGAAACATTATGAACCTTAATTCCAGCTATTACATTAATTTTTATTGCTATACCATCACTTAAAATTCTATATATTATAGAAGAAATAATTAACCCGTCAATCACTGTTAAAGTAATAGGTCATCAATGATACTGAACCTATGAATATTCAGATAAAAAAAAAATAGAAATCGAATCATATATAATTAATAAACCAAAAACTAAAGAATTTCGATTATTAGAAGTTACAAACCGTATAATCTTACCCTTCCTAACTCAAACACGAATAATTATTTCATCATCTGATGTAATTCATTCATGAACAATTCAATCACTGGGATTAAAAATAGATGCTATTCCAGGACGATTAAATCAATCATCAATTATATTAAAAAAACCGGGAGTATTTTTTGGTCAATGTTCTGAAATTTGTGGAATAAATCATAGATTTATACCAATTTCACTAGAAAGAATTAATATAAAATCATTTATTAAATGAATAAAAACAAATTAATATAATTATATAAACACATTAAGTGACTGAAAAGAAAGTAATGGTCTCTTAAACCAAACTATAGTATTTGTCGTATACTCTTAATGAAAGAAGTTAATTTAATAAAAAATATTTAATTGTCAAATAAAAAATACAATAATTATTGTACTTCTTGATACCACAAATATCACCTATATGATGAACCCTTATCCTTATATTTTCTTCAGCTATAACAACCCAAATTTTTTCAAACTTAGAATTCAGTAAAGAAAAAAAAAAAAAAAAAAAAAAAAGCTCAAATACATTAAAACATAAAATCTCATGATAACAAGTCTATTTTCATCATTTGATCCCACATCATTCTTTATACAAATAAACTGAATAATCTTAATTTTACCATTGATTATTTTCCCAATAAATTTTTGAATAAAAAAATCTCGACCTATTATAATTAAAAAAAAATTCTTAAATAAAATAATTAACGAATTTTCAAATTCTACTAAACATAAAGAAATAATATATTTATCTTTAAGAATTATAACATTTATTTTAATTAACAATTTTATAGGATTATTTCCATATATTTTTACCCCTACAAGTCATATTTCAATTTCTATATCTCTCTCAATTCCAACATGATTAATATTAATAATTTATGGTTGAACAAAGTTCTCAAATTCAATATTTAAACATCTTCTTCCTGTTGGAACACCAACACCTATTATACCTATAATAATTATTATTGAAACTACAGGAAACATTATTCGTCCTATTTCACTATCAGTACGATTAACAGCAAATATAATTGCAGGACATTTATTAATAACTTTACTAGGAAATATAAATTCAATTAAAATTATTATATTTATTATACCAATTCAAATAATATTAATATTATTTGAATCAGCAATTTCAATTATCCAATCATATGTTTTTGCAACACTGATTAATTTATATTCTAGAGAAATTCCTTATGAAAAAAAATCACCCTTTTCACTTAGTTACAAAAAGTCCATGACCAATCTTGTCTTCATTAAATTTATTCTCAATATTACTAGGATTAACAATATGAATATATAAAAAAAATATTTTATCCATAATTATTGGAACTATTATAACAATTATATGCGCAATTTTATGATGACGAGACGTAACACGAGAATCTACTTTCCAAGGAAATCACACAATAAAAGTTATTTCAGGAATAAAAATAGGTATAATTCTATTTATTTTATCAGAAATTATATTTTTTTTATCATTTTTCTGAGGATTTTTTCATGCAAGTTTATCACCATCAATTGAAATTGGTATAAACTGACCACCTAAATCGATTATTGCATTCAATCCAATAGAAGTACCATTACTAAATACAATTATCTTATTATCATCAGGAGCCACAATTACATGAATACATCATAGACTTCTTATAAATAAAATAATAAAAACAATAAAATTATTAATTATAACAATTTTATTAGGTATTTACTTTACAATTTTACAAAAATGAGAATACTCAGAATCAGAATTTACTATTAGTGATTCAGTATATGGATCAACATTTTTTGTATCAACAGGATTTCACGGTATTCACGTAATTATTGGTACAACATTTCTATGTGTGATACTAATACGATTAAAAAAACTTCATTTTTCAAAAAATCATCATTTAGGTTTAGAAGCATCAATTTGATATTGACACTTCGTAGATGTAGTTTGATTATTTCTATATATTTCAATCTACTGATGAGGTAAATAATCCTTTTAGTATAATAAGTATAATTGACTTCCAATCAAAAGGTTAACCCATTTAAAAGGATAATAAAAATTTTTTACTCATCATTAACAATTTTATTAATTTCAAATATTGTATTTTGATTAACAATATTAATTTCCAAAAAAACAAAATTAAGACGAGAAAAAAATTCACCCTTTGAATGTGGATTTAATTCAATATCTTCCCCACGAAAATCATTTTCTACACATTTTTTCTTAATTGCAACAATTTTCTTAATTTTTGACGTTGAAATTTCAATTATTTTACCTATTTACCAAACAAAATTATCAATCATAAAAGAATGAATAATTTCATCAATAATTATTTTAATAATTTTAATTATAGGATTAATTCACGAATGAAAAAACGGATTACTAGATTGATCTAAATAAGGAGAATAGTTAATTATAACATTTTCATTGCAAGAAAAAAGTATTGATAAAACAATTTCTCTTAAAGTAAAGAAGTAAAATACAATTTAATTTCGACTTAAATTTAGAGATAAATCTCCATACTTAATTAAATTAATTGAAGCTAAATAGAAGCATTTCACTGTTAATGAAAAAAATGGATTTTTAAAATCCCTATTAAAAGAATAAAATTTAAGAAGCTGCTAACTATCTTTTTAGTGTTAAATCACTTTATTCTTAATTTATATAGTTTAATAAAAACATTATATTTTCAATATAAAAATAAATAATTAACTTTTTATAAATATATATATATATCCAAAAGATATAAAATCTATCTTAACATTTTCAACGTTAAACTTTAAAATTTAAGCTATTTAGATGAATTAAACAAATTAAATAATTTAATTAAAAAAAAAATAAATATATTATAATAAATATAAAAAAAGAAATTATGTATAAATAAAATCTATTAAAAAAAAAATATTCCAATAAATGAGAAAGTCAATTTAAAAATCCAATCAATCCTCCTGTTAAAAAATATTCTAATCAACCATTATCAATAATATTATTTGACAAATAAGAAAAAGAAAAAAAACGTCTTAAAATAAAATATGAAGAAAAATAATTTAAATAAAATATTGAACCAAAAAAAAAAACAAAATGACCAGAAAAAAAATAAATAAAATCACCAAAAATATTAAAACAAATAAACAAAGAAAATATAAATATAAATAAAGGAAATATCTTAAATTTAAAATCAATAAAAAAAATAAAATCAACAAATAATCAATATATAAAAGAACCAATAAATAAAGAAAAAAAATATAAAAAAAATATAGAAAAGTTTATATAAAATCTATACTTAAAATTTAAAAGAGGAAAAAAAAAACAATTACAATAAAATAAATAATAAATTAAACGAATTCTATAAAAAAAAGTTAAACTAACAGAAAAAAAAAAAAAAAAGAAAATTAATCTTATAGACTCTATTAAATAAAAAAGTTCTAAAACAAAATCCCTTGAATAAAATCCAGAAAAAAAAGGAAACCCACATAAACAAAGTAAACAAACAAAAAAACAAGAAGAAACATAAGGACACTGATTTAAAATACCACCCATAAATCGAATATCTTGTCTACCCAAAAAACAATGAATAAAATATCCTGAACAAAGAAACAAAAGGGATTTAAAAATTGCATGAATTAATAAATGAATAAAACATAAAGTTAAACAACCTATTGATAAAATAAAAAATATAAAACCTAATTGTCTCAATGTAGAAAAAGCAATAATTTTTTTTAAATCATTTTCTAAAAAAGCATTTAAACTAGAAAAAAATATGGTAAATAAAGAAATATATATTAAAAATCAAGTATTAAAATAAATTAAATAATTATTAAAACGAATTAATAAATAAATTCCTGAAGTAACTAAAGTTGAGGAATGAACTAAAGAAGAGACTGGTGTAGGAGCGGCCATAGCACATGGTAACCAAAAAGAAAAAGGAAACTGAGCTCTCTTAGTAAAAGAAGCAAATAAAATTATATAAATAAACCCATTTATATTTAAATCAAAAAAGTAATTATATAAAAAAAAATGTCAACACCCATAATTAAAAAATAATCTAATAGATAAAATCAAAAATACATCACCAAAACGATTAATAAAAACAGTTAATAATCCAGAAATTAATCTCCTAGAATTATTATAATAAATTACTAAACAATAAGAAACTAAACCTAAACCATCTCAACCTAAAAGTAAACAAACCAAATCAGGAATTAAAATAAATAAAATTATTCTAAAAATAAACATAAATACTAAATAGAAAAAACGAATCAAATTCTTATCCCCTTCTATATAACCAATTCTATAAAAAAGTACACAACCAGAAATCAAAAAAACAAAAGACATAAAAATTAATGAAATTCAATCAAATAAAATAATAAAAGTATAAATATAACCATTATAATCATATAACAACCACTCAAAAAAAAATACAACTTCAAATTCATAAAAATAAATACTAAAAAAAAAAAAAAAAAAAAAAAAAAAAAAAAAAAAAAAAAAAAATTTAAAAATTTAATCTAAATAACACGGCTCTTCCTCAAAAAGATCTTTGATTCCACAAATCAAAATTTTAAATTAAACTAAAAGAACTTAATAAAATAAATATAAATATAAATATTAAAAAAAAAAATTTAAACTAAAAATAATAAAAAATACAGGAAATCCATGTAAAAATAAAATTAAATATTCATGTAAATAACAACAATAAATAAATTTGGTTAATCTTCTTGAATACCCATGTTGAGTCAAAAAAAAAATTGTTAATCTATAACAAGCTGATAAAAATAAAATAATAAATATATAAAACTGAGTATATCATCTTCAAGATAAACATCTAATCACAATTAAAATTTCAGAAAAAAGATTAATTGAAGGAGGGCAAGACATATTTATTACACAAAATATAAATCAAAAAAGAGACAAAGAAGGCATTAATCCAATCAAACCCTTTAAAATAAAAAATCTACGACTTCTAAAACGATTATATACAATACCTACAAGAAAAAATAAACCTGAAGAAACAAAACCATGTCCAATTATTAAAATCAAAGAACCTAAAACCCCACATATTCTTATTGTAAATAAACCAATAATTACCAAAGATATATGACAAACAGAAGAGTAAGCAATTAATATTTTCAAATCACTTTGAACTAAACAAATAATTCTAATTAAAATACAACCTCATAAACTTAAACCAATAAAAACAAATCCATAATTAAAAATAAAATTATATAAAAACTTTAATAAACGCATAATACCATAACCTCCTAATTTTAATAAAACACCAGCTAAAATTATTGAACCACCAACAGGAGCCTCAACATGAGCCCTGGGAAGTCAATTATGTAACCCAAATATAGGAAACTTAATAAGAAAAGAAAAAAGCAATAAAAACATTAAAATGTTTCTATTAAATTTATAATCTAAAAAATAAGAAAATCTTCCATTTAAGCCTATTATATAAAAAATAATTAACAAAAAAGGAAACGACCCAAAAAGTGTATAAAAAATTAAATAAAACCCTGCATTTAAACGTTCAGGTTGATATCCTCAACCGAAAAGTAACAAAAACACCGGAATTATTCTACCCTCAAAAAAAAAATAAAAATAAAAAAAATCTATAACAGAAAATACAATAAATATAAAAATTAAAATAAAATTAATATAAAAGATATATAATTCCTTAAAATTTAAATCAAATGAAATTAAAGATAATGAAATTATTAAACAGATTCAAATTCTTAGACAAATAAAATTAAAAGAAATACAATCTATTCCAAAAATATAAGAAATATAACAAAAATCAAAAAAAAAAAAATTTTTTAAAAAAAAAAAAAAAAAAAAAAAAAAAAGCCCAAATACATATATTTTCAAATTTAATATTAAAGGAGTCAGTAAAAACAAATAAAAAATAAATTTTAACATAATCTTAATCTTATTAAATATTCAAAAGAATTCCTTCGAACCAAATAAACTATTAAAGATAGTCCAATAACACCATCACAAACTGTAAACATTAAAAAAATAATTCTAAAAAAATTTTCATATAAAAAAAAAATAAAAAAAAAATTTAACATACCATATAAAGAAATGGATATAAATTCAATTATTAACAAAGACAACAAAAAGTATTTACGAACTAAAAATAAACCTACTATACCCGAGAAAAAAATCAAAAAAAAAATAAACATTAGTTTAACTAAGTTTTTATAGTTTAAAAAAAAACAATGATTTTGTAAATCAATATTAGAACCTAAATTCTTTAAAACAATTAAAACTAAAATCAGTAAAGAAAAATTTTCCATCATTAGTCTCCAAAACTAATATTTTTTTTTAAAATATTTACTGAATTAAAATAGCTATAATAATTTTCATCATTATTGTCCCTATACTAAAACATCCAGTAACCTTAGGATTTTTACTATTGATTCAAACCACTTTAATTTCAATAAATATATTTAAATTTTTGGAATCAACATGATATAGATATATTTTATTTATTACAATTATTGGAGGAATAATAGTAATATTCATATTTATAGCAAGAATTTCATCAAACGAAAAATTTGAAATAATAAAATTTAAAACATCAATTAGATTAATAATTTTTATATTAATTTTAATGATAATAATAAATTTAAATTTTAAAGAAATTCTTAATTTTGAAAATGAACACATATTAAAAATAGAAGAAAAAAAACTGATTTTTCAAGAATTTCAAGAAACTTACTCAACATTTAAATTTTTCAATTTCAATAAAAATTTAATTACAATTATTATAATATTAATTTTATTAATTACTATAATTTCAGTTAATAATATCGCTTCATCATTTGAAGGTCCATTAAAAAAAACTTATGTTTAAACCAACACGAAAAAAAATTTTTATTAACAACTTCTTAATTGACTTACCATCACCTTCAAATATCTCAACATGATGAAACTTTGGTTCATTACTAGGTATATGTCTATTAATTCAAATTATTTCAGGAATTTTTTTAGCCATACATTATTCACCAAATATTTCAAATGCATTCAAAAGAATTATTCATATTATACGTGATGTGAATTATGGATGAATAATACGAAATTTACATGCCAATGGGGCTTCAATATTTTTTATTTTTATCTATTTACATACAGGACGAGGGTTATATTATGGATCATTTAAATTAAAAAAAACTTGAACATCAGGAACTTTAATTCTTCTAACTCTTATGGCTACAGCATTTATAGGTTATGTTTTACCTTGAGGGCAAATATCTTTTTGAGGAGCAACAGTAATTACTAATCTAATTTCAGCAATTCCATACTTAGGAGAAATAATTGTTCAATGAATTTGGGGAGGTTTTGCAGTTGATAACCCAACACTTAATCGATTTTTTACATTTCATTTCATTTTACCTTTTATTGTTTCAATAATAGTTATTATTCATTTAATATTCTTACATGAAACAGGTTCTTCAAACCCAATTGGATCAAAAAACAATATTGATAAAATTCCATTTCATCCCTACTTTACAATTAAAGATATTGTAGGATTTATTATCTCTTTATCAATTTTTTCTATAGTAATTAATTTAAATCCATTTATACTTACAGATCCAGAAAATTTCAGTATAGCTAACCCAATAATTACACCTATTCATATTCAACCAGAATGATACTTTTTATTTGCATATGCAATTTTACGATCAATTCCTAATAAATTAGGAGGAGTAATTGCATTAATAATATCCATTTTAATTTTATTATTTTTACCCATCTCTATAAATAGAAAATTTCAAAGAAATATATTTTATCCAATTAATAAAGTTTGCTTTTGAACACTTATTAATTCTTTTATTCTTTTGACATGAATTGGAGCACGACCTGTTGAAGAACCATATATTTTTACAGGGCAAGCTTTAACAATAATCTACTTTATAATATTTTTATTGTTACCTTTAGTATCAAAAAAATGAGATAAAATTTAAGTTAATTAACTTTTAAAGTGTTTATATCTTGAAAATATAAAAAAGAATAGTTTTCTATTAACTTTAATTTTTACTAAAAAAAATGAAATAAAAATAAACCTTAACACCAATAAAAAAAACAAAAATATTTAAAACTAATGGTAAATAACATTTTCAAGAAAGATACATTAATTTATCATATCGATAACGAGGAAAAGTAGCACGAATTCATACAAAACAAAAAATTATAAATATAAATTTTAAAAAAAAAAAAAAACTAAAAGAACCCCCCCCAAAAAATATAATAACCATTAAAAATCTAAGAAACATAATATTAGTATATTCAGCCAAAAAAAATAAAGAAAATATAAAAGATCTATATTCAACATTAAATCCAGATACTAATTCAGACTCCCCTTCAGAAAAATCATAAGGAGAACGATTTGTTTCAGCTAAACAACAAGAAAAAAAAACTAAAAATAAAGGAAAACAACAAAAAATTATTCAAGAATAAACTTGACATAAAATAAAATTAATCAAACACAAACTTTCAAAAAAAATAGTTAAACTTAAAATAATTAAAAAAAAACAAACTTCATAAGAAATTCTTTGAGCAATTGAACGTATTGCTCCAAGTATAGAATATATAGAATTTGATCTTCAACCAGAAATTATAATAATATAAACACCTAGTCCAGAACAACATAAAAAAAATAATAAACCATAATAAAATCTAATAAAATTAAAAAAAAAAGGATAAAGAATTCATATTATTAAAGAAATTATTAATCCAAAAAAAGGAGTAAAAAAATAAACTATATAATTACCAAAGTTTAAAAAATAAAACTCCTTAGAAAATAATTTTAAAGCATCAGATAAAGGCTGTAATAAACCTAATAAACCAACTTTATTAGGTCCTTTACGAAATTGAATATAACCTAAAATTTTACGTTCAAATAAAGTAAAAAAAGCTACACCTAATAAAATAAACAATATTAAAAATAATATTCTAATAGCAAACACTTATTGAATGTAAATTTTACATTTTTAAATTCTAAATTTAAAGCACTAATTCTGCCAATTTCAACAAAATAAATATTATAATTTGAAAGTCCTTTCGTACTAATCAAAAAAAATAATGAAGATAGAAACCAACCTGGCTCACGCCGGTCTGAACTCAGATCATGTAATTTTTTAAAGGTCGAACAGACCTAAAATTGTAAAACCTACCCCACAACTTAAAATTAATCCAACATCGAGGTCGCAATCAAATTTATCGATTAGAACTCTCCAAATTTATTACGCTGTTATCCCTAAGGTATCTTTTTCTTTATATCATTAAAAAGGATCTAAATAAACAATTATGATTGTAAAAAAAACATAAAGTTTAATATTTTATATGTCACCCCAACAAAAAAATCTTAATCTTAATTTTTTAAACACCTCTAAAAAAAAAATAATTTAAATTTTTAAGATCTATAGGGTCTTATCGTCACTCAAATAAATTTGATCTTTTTAAATCAAAAATAAAATTCAAATTAATTTAATAAATAAAGATGTTTTTTCATCAAACCATTCATTCTAGACCTCAATTAAAAGACTAATTATTATGCTACCTTAGCACAGTTAAAATACCGCGGCTGTTAAAAAATTTCACTGAGCAGGCCCGACCTAAAATAAAACCTTAAGGACATGTTTTTGTTAAACAGGTGAAAAACTATTTTTGCCGAATTCATATATTAAATATAAACAAAATTTACTAATTTAATTATTATTAAAATAAAAAAAAATTAATTTCTTAAAATTAATATAAATATAAATATACAAAAATTAATATTTAAATTTTTTACAAACTTTAAATAAAGACAAATTCTAAACCTAAAAAAAATATATTCAATTTAAAATTATAAAAATTCAACAAGCTTATCCCTATTGAACTTAGAATACAATAAAAAAAATTATAAAATAATTAATTTAATAGTAATCCTTAATTAAATTAAAATCTTAATTAACTAGATATCAAACCAAACGAATTTTCATTTCGAAACCAAATTAAATTTATAAATTAATTATAAAACATTAAAAAACAAATTAATTTAAATCTTGATTATTCGAGAAAATAATTCATAAATTAAAAAAATTGATTAACCCTGATACAAAAGGTACTACAAAAATGGATTCTTCTAAATAATTAAATAATTCCTTTTCAGTAAAATAAACTAAAGAAAAAAAATTTTTTAAAAATTATAATAAACAATTAAAATAAAATTACTAAAAAATAAAATAAATATTAAAATCAATCTCATGGTTTCAGAAAAAATCAAATTAATGATTAAAATTTTATTGTAAATAAAAAAAAATATTCTGTTTCTAGATACACTTTCCAGTACATCTACTTTGTTACGACTTGTCCCAATTTATGGGAATGACGGGCGATATGTACATTTATAAGAGCTTAATTCAAAAATCTTAATAAGAAAATTTACTTTTAAATCCAAATTCAATTTAAATATAAATCCAAAAATCAAAAATAATATAAATAATGTAACCCATAATAACCTAAATATAATTGCACCTTGACCTAACATAAATAATAAAAAATATTAAGAAAATAAATTTTCATTACACTCAACGACAGAGATATACAAAACTTAATTAAGGTAAAATAAATCGTGGATTATCATTTAAATTACAGGTTCCTCTAAACAGATTTTTAAACCGCCAAATTTTTTAAATTTCAATTCTAAATTACTAACTGGATATATAAATTAACTAAAATAACAGGGTATCTAATCCTGGTCTAAACAATAGATTAAACAGAAAAATATTTTATTTATTAATAAATTTCACCTAAATTAAAAAACTTTAAATAAATAAACTGTAATCCAAAAAAAATTAACTTAACCATGAAATATAACCGCGAATGCTGGCATAACATTTTACTGATTTTAAAAAAATTTATCAAATTATAAAAATAATTTAAATTAAATCTAATTACTGAAAATTAACTTTAAAATCTTTTAGAAATTTAAGTCTTCAAAAAAGTCACATGCAAAAAATTTTTTAAGCTAATTTTTTAAACTAAAATCAAACTCTTTTTAGCATAAATTCACTAAGTGGAACCTTATTACCTTCCTCCAGGAGGTTTCACTGTTCGAGGAAGTAAGAAAAAGAAGAAAATTTACATTAATTCTATTATTTTACAAATGAATTAATCAAATCAAGGAGAAAATAGACTTCAAATTAGCCCCCACTAATTATTTAAATCTAACAATTTTGATTCTTTAGCATAAATTCACTAAGTGGAACCTTATTACCTTCCTCCAGGAGGTTTCACTGTTCGAGGAAGTAAGAAAAAGAAGAAAATTTACATTAATTCTATTATTTTACAAATGAATTAATCAAATCAAGGAGAAAATAGACTTCAAATTAGCCCCCACTAATTATTTAAATCTAACAATTTTGATTCTTTAGCATAAATTCACTAAGTGGAACCTTTTAATTTATATAAATACTTATATTTATATACATATTTATAACTAATTATTAAATTAACTAAATTATACTTAATAAATACTTAAATTTATATAATTATTTTAACATAATATATATTAAATGAAATATGTTATATAAAATATATAATTATATGAATAAGCTTTTTTTTTTTTTTTTTTTTTTTTTAATTATACATCTTAATAAAATAAATATAAATTTTTATATATATATATATATATATATATATTTATATATATATATATATTATTTATATTTATATAAATATTTATTAAAACATTATATAAATATTTTATTAATATAAAAATAATTAAACTTATCCTTATTTTTTTTTCTTTAGTGCAATAATAATATTGTATTATTTTATTATTATTAAAATATTTTATTATAAATAATGATACTTTACATGAAAAAAAAGATTTAAATTAAAATCTTATTCAGAAAGAATTTAAAACTTTCAATTTTTGAAGAAAAACATAAAAAATAAGGAAAATTTACCAAAATTTTAAGAAAAAGTATAATATTTTTAAAAAATTATTTTTTTATAAAATAATTGTTACGTATTATTTTTGTTTGCTTAAAAAGTTT
>Seq3 [organism=Symplana brevistrata] mitochondrion, complete genome 
AGTAAGATGCCTGATTAAAGGATTATTTTGATGTAATAAAAAAGTAGAATTTCTACTCTTGCTATTTACAAACTTTGGAATTAAACCAAATCTAAAGAATTCAAAATTCTTTATGCATCTTACATTTAATTGTAAAAAGGTAAGCTAATTTAAGCTAATGGGCTCATAACCCATTTATGAATTTTTTCTCTTTTTAATTTTAATAAATTCAAGAAAATTATTATTTTTATCAATTTTAATTAATAGAACATTTATAGTATATTCATCTTCAAATTTTTTAATAACTTGGATAAGAATAGAAATTAACCTAATTTCATTTTTACCACTTATTACTAAAAGAAAAAAAATAAAAGACCAACCAATAAAATATTTTATTATTCAAAGCCTATCATCATCAATAATATTATTATCAATAATTATAAAATTTAAAATTGAAACCCCCATTAATTTTGAAATATTTATAATAATTAGTTTAATAATAAAAATAGGTATAATTCCTTTCCATCTTTGAATACTATCTTTCATAGAAAAACTTTCGTGAATAAATTGCTTTATTATAAATACATTACAAAAATTATCACCAATTCTAGTAACTTCCCAAATTATTAGATTTAAAATATTAATTTTACCAATAACTTTATCTCTTATAATTGCACCAATCTCAATAATAAGTATTAACTCAATTAAAAAAATTATTGGTTATTCTTCAATTTACAATTCACCATGAATAATTTCATCAATATATGTTTCAAAATCCCTGTTTTTTGTATTTTTTCTAATTTATTCCTCATTAAACTTTATAATAATAAAAAAATTTAAAAATCAAAATATTATATTTATAAATCAAATTACAGAAAAAAACTTATTAACAAAATTAAATTTAATAACTAATTTATTTTCTATTAATGGTATTCCCCCTATACTAGGATTTTTCCCAAAATGAATAATTTTAAATAAAATTAATGAAATTTCTGTAACAATCTCAATTAGAATAATGATCTCAACTATTATCTCAACATTTATTTACCTAAAATTAGTTTCATTTCTTTTGCTTAACCAAACAACAAAAAAAAAATTTACTAAAACATTAATGTTTAATGAAATAGAAATATTAATTAACATTTTAGGAACAATTTTATTATTTATCTTTAAACCAAATTAAAAAAGGATTTAAGTTAAATAAACTACTAACCTTCAAAGTTAAAATTGTATAATAATATGTGTATAAGCCTTAGCTTATATAATAAGCCTCCTTAAATTTGCAATTTAAGTTAATATTAAGACTTCCATTTAAATTAATGAGAGGTAAAAACCTTAAATAAATTTACAATTTATTACTTAAATCAGACATCTCATTTAATTTATATGTACAAATGAATATTTTCAACCAATCACAAAGATATTGGTACAATATATTTTCTATTTGGTCTTTGATCAGGACTACTAGGAACAATAATAAGTTTAATTATTCGAATAGAACTTTCCCAACCAGGTTCATTAATTAAAAATGACCAATTATACAATACCGTAGTTACATCCCACGCATTTATTATAATTTTCTTCATAGTGATACCAATTATAATTGGAGGATTTGGAAACTGAATAATCCCATTAATAATTGGAGCCCCTGATATAGCATTTCCACGAATAAATAATATAAGATTTTGACTTTTACCAGCCTCAATTACTTTATTAATTTCAAGTTCTACTTCAGGATCTGGTTCAGGAACAGGATGAACAGTATATCCCCCACTGTCCAGCCAAACTGCCCACTCAGGTCCTTCAGTAGATTTAACTATTTTTTCTCTTCATATTGCAGGAATTAGATCAATTATGGGTGCAATCAATTTTATTTCAACAATTATAAATATACGAACTAAAGGAATAACCTTTGATAAAACACCATTATTATGTTGATCTGTACTAATTACAGCTATTCTTTTATTAATTTCATTACCTGTCCTAGCAGGCGCAATTACAATACTAATTATAGATCGAAATTTTAATACCTCATTCTTTGATCCTTCAGGAGGAGGTGACCCTATCCTATACCAACATTTATTCTGATTTTTTGGTCACCCAGAAGTCTATATCCTAATTTTACCAGGATTTGGGTTAATTTCTCATATTATCATAATAGAAAGAGGAAAAAATATTACATTTGGTCACCTAGGGATAATTTATGCTATAATTTCTATTGGTATTTTAGGATTTATCGTTTGAGCTCACCATATGTTTACTGTTGGAATAGATGTTGATACACGAGCTTACTTTACATCAGCAACCATAGTTATTGCAGTACCTACAGGAATTAAAATTTTTAGATGAATTGCTACAATTCAAGGATCATCAAAAATTTATTCACCTCAAATAATTTGATCCCTAGGATTTGTTTTTTTATTTACAATAGGTGGATTAACTGGTGTAATTTTAGCAAATTCATCAATTGATATTGTTATTCATGACACCTACTATGTAGTAGCTCATTTCCATTATGTTCTTTCTATAGGAGCTGTATTTGCAATTATAGCAAGTTTTATCCACTGATACCCTCTAATTACAGGATTAATATTGAATAAAAAATGATTAAAAATACACTTTTTTATTATATTTACAGGTGTAAATATAACATTTTTCCCTCAACACTTCTTAGGATTATCAGGTATACCACGACGATATTCAGATTACCCAGATACGATATTTTTATGAAACTACATTTCATCATTAGGTTCAATTATTTCAGTTTTAAGAATTATAATATTTATATTTATTATTTGAGAAAGAATATTATTTAAACGATTATCTTTATTTAAAAACAATAATATATCATCAATTGAATGAATAATAAATTTACCACCTTCAGAACATTCATTTAATGAATTACCTATTTTAAACAAATTCTAAGAGTGGCAGAAAAGTGTTATGAGCTTAAAATTCATTTATAAATGTAAATTTCCTTAGAAATATCTTCATGAATAAAATTTAATTTAATAAATAGAGCTAGACCAATCATAGAACAACTTATTATATTTCATGATCACACTATAATTATTATCTTGTTTATCACAATTTCAGTAATAATAATAATAAGTTTATTATTAACAAATAAATTCTCTAGACGAAATATTTTAGAAAACCAAATTCTCGAAAGTTTATGAACCATAATTCCAGCAATTATATTAATATTTATTGCACTTCCATCACTAAAAATTCTTTACATTATAGAAGAATTAATTAATCCCTCAATTACTGTAAAAATTATAGGTCATCAATGATATTGAACATATGAATATTCTGACAAAAAAAATATTGAAATTGAATCATATATACTAAATAAACCAAAAAAAAATGAATTTCGACTTCTAGAAGTTTCTAATCGTATAATTTTACCATTTATAACTCAAACTCGATTAATTGTTTCATCATCAGATGTAATTCACTCATGAACTATTCAATCCCTAGGAGTAAAAATAGATGCTATTCCAGGACGTTTAAATCAATCATCAATTATATTAAATAAACCAGGTGTATTTTTTGGTCAATGTTCAGAAATCTGTGGTATAAATCATAGATTTATACCAATTTCATTAGAAAGAATTAACATAAAATCATTTATTAAATGAATAAAAACTAATAATTAATAAATGATTTATATTTTCATTAAGTGACTGAAACGAAAGTAATGGTCTCTTAAACCAAAATATAGTATTTATCAAATACTCTTAATGAAAGAAGTTAATTTAAATTAAAATAATTATTTGTCAAATAAAACCTACAATAACATGTTGTACTTCTTGATTCCACAGATATCACCAATTTGATGAACCCCTATATTAATTTTAAGATTACTTTTAACAACACAAATTTTAACTAATTTAGAATATAATAAATTTAAAAAAAAAAAAAAAAATAAAAAAATCAAAAAAAAAAATTATAAAATTTTATGATAACAAGTTTATTTTCATCATTTGATCCCTCATCATCATTTATACAAATAAACTGAATAATAATAACTTTGCCAACTATTTTAATACCAATAAACTTTTGAATAAAAAAATCACGTTTACTAATATTTAAAACAAATTTTTTAAAAAAATTATTTATAGAATTTTATAACTCTTCAAATCATAAAGAAATAATATATTTATCTATTAGTATTATAATCTTTATTTTATTAAACAATTTTATAGGTTTATTTCCCTATATCTTTACATCTACAAGCCACATTTCAATTTCTATATCTCTTTCCATCCCTATATGAATAACATTTATAATTTATGGATGAACAAAATTCTCAGATTCAATATTTAAACATTTATTACCTACAGGAACTCCAACACCTATTATACCAATAATAATTATAATTGAAACTACTGGTAACATTATCCGTCCAATTTCTTTATCAGTTCGATTAACAGCCAATATAATTGCAGGTCATCTTTTAATAACATTATTAGGAAACATAAATTCAATTAAAATAATATTATTAATTCTTCCAATTCAAATTATACTTATATTATTTGAATCAGCTATTTCAATTATCCAAGCATATGTATTTTCAACCTTAATTACACTTTACTCTAGAGAAATTCCATATGAAAAAAAATCATCCATTTCATTTAGTTTCAAAAAGACCTTGACCAATTTTATCATCAATAAACTTATTAACTATAATATTAGGATTAACTATATGAATATATAAGAAAAAAACATTATTAATAATAACCGGTTCAATTATAACAATTATTTGTGCAATTTTATGATGACGTGACGTTACCCGAGAATCAACTTATCAAGGAAATCATACTAATAAAGTAGTAAAAGGAATAAAAATAGGAATTATTATATTTATTATTTCAGAAATTATATTTTTTTCATCATTTTTTTGAAGATTTTTTCATTCAAGTTTATCTCCATCAATTGAAATTGGTATAAACTGACCACCAAAATCAATTAATTCTTTTAACCCTATGGAAGTACCACTACTTAATACAATTATCTTATTATCTTCAGGAGCTACAATTACATGAATACATCATAGAATTCTCAATAATAAAATAAATCAATCAATTAAAGCTCTATCTACTACAATTGGCCTAGGAGTATATTTTACAATTTTACAAAAATGAGAATATACAGAATCAGAATTTACAATTTCAGACTCGATTTATGGATCAACATTTTTTGTTTCTACAGGATTCCATGGTATTCATGTAATTATTGGAACAACATTTTTATATGTTATATTAATACGAATAAAAAAAATACACTTCTCTTATAATCATCATCTAGGACTAGAAGCAGCTATTTGATATTGACATTTTGTAGACGTTGTATGACTATTTCTATATATTTCAATTTATTGGTGAGGAAAATAATTCTTTTAGTATAATAAGTATAATTGACTTCCAATCAAAAGGTTAAATCTTAAAAGAATAATCAAAATTCTTGTTTCATCATTAACAATCTTCACAATTACAAAATTATTATTCTGATTAACAACAATACTATCAAAAAAAACAAAAATAAGCCGAGAGAAAAATTCTCCATTTGAATGTGGATTTAATTCAATTTCATCACCACGAAAATCATTTTCTACACACTTTTTTTTAATTGCAACAATTTTTCTGATTTTTGACGTAGAAATCTCAATTATTTTACCAATTTATAACATAAAATTATCAATTATTAAAGAATGATTTTTATCATCTACATTTATTATATTAATTTTGATTACAGGTCTATTTCACGAATGAAAAAATGGTATATTAGAATGATCAAAATAACCAAAGGGATATAGTTAAATATAACAATTTCTTTGCAAGAAAAAAGTATTGATAAATCAATTATTCTTAAAGTAAAGAAGTAAAATACAATTTAATTTCGACTTAAATTTAGAGAAAATTCTCCTTACTTTAAAATTTTTAATTGAAGCTAAAAAGAAGCATTCCACTGTTAATGGAAAAACTGGTTTCACCCTATTAAAAAGAATAATTTTAAGAAGCTGCTAACTATCTTTATAGTGTTAATTCACTTTATTCTTCAATTTATATAGTTTAAAAAAAACATTATATTTTCAATATAAAAATAAATTAATTTTTTTTTATAAATAAATTATCCAAAAAATTTTAATTAAATTTATCTTAACATTTTCAATATTAAACTTTAAACTTAAGCTATTAGGATATAAAATCTAAATAACAAAAAAAAAAAAAAATATAAAAATAAAAAAAGAAATCATATATAAATAAAAACTATTTAAAAAAAAAGAAATAAAAATCTTAGATAATCAATTTAAAACCCCTAAAAGTCCACCAGTTAAAAAATATTCTAATCATCCATGATCAACTAAATTTATACAAACTATTCTAAAAGAAAAAAATCGATTTAAAAAAAATTTAGAAGAAAAATAATTTAAATAAAATATAGAACCAAAAAAAAAAGAAAAATAACCAAAAAAATAAAAAATTACTCCACTAAATAAATTAAAACAAAAAAATAAAGAAAAAATTATTAAAAATAAAGGAAATATCCTAAAAATATAATCAACAAAAAAAACAAAATCAATAAACAACCAATATATTAAAGAACCTAAAATTAAAGAAAAAAAATACAAAAAAACTATAGAAAAATTTATATAAAAACTATATTTAAATCTTAATAAAGGAAAAAAGAAAACATCACAATAAAATAAATAATAAATCAAACGAATACTATAAAAAAAAGTAAAACAAATAGATAAAAAAAAAAAAAAAAAAATTATATTTCTAGACTCAACTAAATAAAAAAGTTCTAAAACAAAATCCTTAGAATAAAACCCAGAAAAAAAAGGAAACCCACATAAACATAAAATTGAAACAAAAAAACAAGTAGAAACATAAGGACATTGATTTAAAAGACCACCTATAAAACGAATATCTTGATTACCTAAAAAACAATGAATAAAATACCCTGAACAAAGGAATAATAAAGACTTAAAAATAGCATGAATTAACAAATGAACAAAACATAAAGTTAAACAACCAAGAGAAAGAATAAAAAATATAAACCCTAATTGTCTCAAAGTAGAAAAAGCAATAATTTTCCTTAAATCACTTTCTATAAAGGCATTTAATCTTGACAAAAATATTGTTAATAAAGAAATATATATTAAAATATATGTATTAAAATAATTTAAATAATAATTAAAACGAATTAACAAAAAAACACCTGAAGTTACTAAAGTTGATGAATGAACTAAAGAAGATACAGGTGTTGGTGCAGCCATAGCACAAGGTAACCAAAAAGAAAAGGGAAACTGAGCTCTCCTAGTAAAAGAAGCCAAAATTATTAAATAAATAAACAAATTCAAATCATTATCAAAAAAATCATTATATAAAAAAATATGTCAACACCCAAAATTAAAAAATACTCCAATTGATAAAATTAAAAACACATCACCAAACCGATTAATTAAAACCGTCAATAAACCAGAAACTATACTTAAAGAATTCTGATAATAAATAACTAAGCAATAGGAAACTAATCCTAAACCATCTCAACCTAAAAGTAAACAAATTAAGTCAGGAATTAAAATAAACAAAAATATTCTTAAAATAAATATAAAAACAAAATAAAAAAATCGGATAAAATTTTTTTCCCCATCTATATAACCAATTCTATAAAAAAGAACACAACCAGAAATTAAAAAAACAAAAGACATAAAAATTAATGATACTCAATCAAATAAAACCAAAAAAGAAAAAATAAACCCATTTAAATCAAAAAACACTCATTCAAACAAAACAATTAAACTATTCTCATAAAAATAAATTCTAAAAAAAAAAAAAAAAAAAAAAAAAAAAAAAAAAAAAAAAAAAAAAAAAAAAAAAAACAATTTAATCTAAATAACATGGTTCTTCCTTATAAAGATCTCCGAATTCACAAATCGTAATTTTATTTTAAACTAAAAGAACAATAAAATAAAATTATTTTAATCCTAATTAAAAATAAATTAATTCTTATTTTCGAAATATAAAATTAAAAAAAAAAATTTAATCCCATTATTATAAAAAATACAGGAAATCCATGAAAAAATAAAATTAAATATTCATGTGTAAAACAATAAGAACTAATTTTTTTTAATCTTCTTGAATATCCATGTTGTGTCAAAAAAAAAATTCTTAGACTATAACAAGCAGAAAAAAACAAAATAAAAAATAAATAAATTGAAGAATATAATCTTCAAGATAAACATCTAATAACAATCAAAATTTCAGAAAATAAATTAATTGAAGGTGGACATGATATATTCATAATACAAAACATAAACCAAAAAAAAGATAAAGAAGGTAGAATTCTAATTATACCTTTAAGAATAAAAAATCTCCGTCTCATAAAACGTCTATAAACAATTCCAACAAGAAAAAATAATCCAGAAGAAACAAATCCATGACCAATTATTAAAACCAAAGAACCTAAAAATCCTCTTCTTGTTAAAGTAAATAAACCTACAATTACCAGAGATATGTGACAGACAGAAGAATAAGCAATTAATATCTTTAAATCTCTTTGAATTAAACATATAACTCTTATAATTAAACACCCTCAAAAACATAAACCAATAAAAAAAAAACTATACTTAAAAACAAAATAATATCTAAAATTTAGTATTCGTATAAATCCATATCCACCTAATTTCAATATTACACCTGCTAAAATTATTGATCCCCCCACAGGAGCCTCTACATGAGCCCTTGGCAATCAAGAATGAAAACCAAACATAGGAAACTTAATTAAAAAAGAAAAAAGCATCATAAATATTAAAATATTTCTATCAAATTTAAAATCTAAAAAAAAAGAAAATCTTCCATGTAAATTTATTACATAAAAAATAATTAATAAAAAAGGAAAAGAACCAAATAAAGTATAAAAAATTAAATAAAATCCTGCTCTTAAACGTTCAGGCTGATACCCTCAGCCAAACAATACTAAAAATACAGGTACCATTCTACCCTCAAAAAAAAAATAAAAATAAAAAAAATCCATTACTGAAAAAACAAAAAATAAAAGAATTAAAATTAAATTAATATATAAAGAATAAATTATCTTAAAATCTAAACAAGAAGACAATAATGACAAAGAAATTATTAAACAAATTCAGACTCTTAAACAAATAAAATTAAAGGAAATATAATCTATTCCAAAAATATATGAAATAAAACAAAAATCAAAAAAAAAAAAATTTTTTAAAAAAAAAAAAAAAAAAAAAAAAAAAAGTCTATAGACATATCAAATAATGTTATTAAACAATAAAGGGGTCATAAAAATTAAGTAAAAAATGAATTTTAACATAATGTTAATCTTATTAAATAATCAAAAGAATTTTTTCGAACTAAAAAAACTATTATTGACAAACCAAGTACACCCTCACATACAGTAAACACTAAGAAAAGAATTCTAAAAAAATTTTCATATAAAAAAAACATAAAATAATAATTACATAAACCAAACAAAGAAATAGATATAAATTCAATTATTAATAAAGATAATAAAAAAAATTTTCGAACAAAAAATAAACCTATTATTCCAGAAAAAAACATTATTAAAAATGAAAACATTAGTTTTTTGTGTTTTTATAGTTTAAGATAAAACAATGATTTTGTAAATCAAGAATAGAAACTTAAATAAGTTGTCTTAAGAACATATATCAGTAAAAAAAAAAATTCATCTTTAGTCTCCAAAACTAATATTTTACTTAAAATATTTACTGAATCACATTAATAATAATGTTACTAATTATAGTTACACCATTAATAAAACATCCTATATCACTAGGATTTTTGCTTATTATACAAACTAGTCTAGTTTCAATAAATTTATTTATTAACTTAGAATCAAGATGATATAGTTATATCCTATTTATTACAATTATTGGAGGAATAATAGTTATATTTATATATATAGCAAGAATTTCATCAAATGAAAAATTCAAAACAATAAACATAAAATTAATCATTTTTATATTAATTTTAATAACTTTAATTTTTAATATTAAAAAAGAAACTATATTAAATGAATTAAATTTAAAACTAGAAGAAAAAAAACTAATCTATCAAGAATTTCAAGAAACAAAATCCACATATAAATTTTTTAATTTTAACAAAAATAAAATTACTATTTTAATAATACTAGTATTACTAATTACAATAATTTCAGTAACTAATATTTCATCTTCATTTGAAGGACCATTAAAAAAAACTTATGTTTACACCCAAACGAAAAAAAACTTTTATTAATAGATTTTTAATTGACCTACCTTCTCCTTCAAATATTTCTACTTGATGAAATTTTGGTTCATTATTAGGTATATGCTTATTTATGCAAATTGTGTCAGGTATTTTCTTAGCTATACACTATTCACCTAATATTTCTAATGCATTTAAAAGAATCATTCACATTATACGAGATGTAAATTATGGATGAATAATACGTAATATTCACGCTAATGGTGCTTCAATATTTTTTATATTTATTTATCTTCACACAGGACGAGGATTATATTATGGTTCATTTAAATTAAAAAAAACCTGAACCTCAGGTACTATAATTTTATTAACACTCATAGCAACAGCTTTTATAGGTTATGTTTTACCATGAGGACAAATATCATTTTGAGGAGCAACAGTAATTACAAATTTAATTTCAGCAGTACCTTATTTAGGAGAAATAGTTGTTCAATGAATTTGAGGAGGATTTGCAGTTGACAATCCAACATTAAATCGATTTTTTACTTTCCACTTTATTTTACCATTCATTGTTTTAATAATAGTTATTATTCATTTAATTTTTCTTCACGAAACAGGTTCATCTAACCCAATTGGATCCAAAAATAATATTGATAAAATTCCTTTTCATCCATACTTTTCATTAAAAGACACTACAGGATTCGTTATAACCTTATCAGCATTTTCTATAATTATTAATTTAAATCCTTACATATTAACAGATCCAGAAAATTTTTCAATAGCTAATCCAATAATTACCCCCATTCATATTCAACCCGAATGATACTTCTTATTTGCTTATGCAATTCTACGTTCAATCCCAAACAAATTAGGTGGAGTAATTGCATTAATAATATCAATCTTAATTTTAACATTTTTACCATTAACTATAAAAAACAAATTTCAAAGAAATATATTTTACCCAATTAATAAAACTCTATTCTGAACACTGATTAATTCATTCTTGTTATTAACCTGAATTGGAGCACGACCCGTTGAAGAACCATACATTATTACAGGTCAAATTTTAACAGTAATCTACTTTTTTACATTTTTAATATTTCCAATCATTTCAAAAAAATGAGATAAAATTTAATTTAAACTTAGTTAACTAGCTTTAAGCAATTATATCTTGAAATTATAAAAAAGAATTTATTTTCTGTTAACTTATTTTGTTAAATAAATAATCTTTACTAAAAAAAATGAAATAAATATAAACCTTTAAACATAAAAAATAAATTAAAATAATCAAAACAATTGGCAGATATGTCCTTCAAGATATATATATCAATTTGTCATAACGATAACGAGGAAAAGTTGAACGAATTCAAACAAAAGAAAAAATTAAAAATAAAAATTTTAAAAAAAAAAAAATTCTTAAGATATTTCCCCCAAAAAACATTACTACCATTAAAAATCTAAGAAATATAATATTTGTATATTCAGACAAAAAAAATAACGAAAATATAAATGATCTATATTCCACATTAAACCCAGATACTAATTCAGATTCACCTTCAGAAAAATCATAAGGGGATCGATTTGTTTCAGCTAAACAACATGAAAAAAAAACAAAAAATAAAGGAAAACAACAAAAAAATATTCATATATAAATTTGTGAAATAATAAAATTAATTAAACAAAATCTCTCAAAGAAAATTACTAAACACAAAATAATTAAAAAAAAACAAACTTCATAAGAAATTCTTTGAGCAATTGAACGTATAGCACCAAGTATAGAATATATTGAATTTGAACATCACCCAGCAATTATAATAATATACACACCCAACCCAGAACAACATAAAAAAAAAAGTAAACCATAAAAAAATCTAATAAAATTAAAAAAAAAAGGATATAAAAATCAAAATATTAAAGAAATTATTAATCCAAACAAAGGAATAATAAAATAAATTATGTAATTTCTAAAATTAACAAAATAAAATTCTTTCGAAAACAGTTTTAAAGCATCAGAAAAAGGTTGAAATAAACCTAAAAATCCTACCTTTGTTGGACCCCTACGAAACTGTACATAACCTAGAATTTTACGTTCAAATAAAGTAAAAAAAGCTACACCTAATAAAATAAATACTATTAAAAAAATTGTTCTAAAAATAAACATTTATTGAATGTAAAATTTACATTTTTAAACTCTAAATTTAAAGCACTTATCTGCCAATTCAACTAATAAATTTTATAATTTAAAAGTCCTTTCGTACTAATTAAAAATAAATGAAGATAGAAACCAACCTGGCTCACGCCGGTCTGAACTCAGATCATGTAACTTTTTAAAGGTCGAACAGACCTAAAATTGTAAAACCTACCCCACAACTTAAAATTAATCCAACATCGAGGTCGCAATCACATTTATTGATAAGAACTCTCCAAATATATTACGCTGTTATCCCTAAGGTATCTTTTTCTTATTATCCAAAATTAAGGATCAAAAAAATCAAAAAAAATTGTTTTAAAAAATTAAAGTTTAATATTTTAATTATCACCCCAATAAAAAAATTATTAATTTACAATTTTTAAAACAAACTAAAAAAAAAATAAATACAATTTTTAAGATCTATAGGGTCTTATCGTCACTCAAAATAATTTGATCTTTTTAAATCAAAAATAAATTTCAATTTAAATTAATTAAATAAAGTTGTTCTTTCATTAAACCATTCATTCTAGACCTCAATTAAAAGACTAATTATTATGCTACCTTAGCACAGTTAAAATACCGCGGCTGTTAAATAAAATTCACTGAGCAGGCCCGACTTAAAATAAAACCTTAAAGACATGTTTTTGTTAAACAGGTGAAAAACAATTTGCCGAATTCATATAATTAATTTTAATATAATTTACTAATTTAATCATTATTAATAAAAAAAAAATTTCTAATAAAAAACTAATAAAAAAATAAATTTCATTTAATAAAATACTTTAATTTTTTACAAACTTATAATTAAGGCAAATTCTAAACCTAAAAAAAATATTTTAATTAATAAATTATAAAAATTTAATGAGATTATCCCCCTTAAAATTAGAATTCAATATAATAAAAAAAAATAAAAAATTAAAAAGAAATCCTTAATTAAATTAAAATCTTAGTTAACTAGATATTAACTCAAACGAAATTTCATTTCAAAACCAAACTAATTTTTTTAATTAATTATTCAACATAAAAAAACAAATTAATTTAAATCATGAATATTCGAGAAAAAAAAATTTATTTAAAAAATTAATTAACCCTGATACAAAAGGTACTATAAAAAAATATTCTTTTTTTTAAAAAAATTTTATTAACCTTTTCAGTAAAGTAAACTAAAGAAAACTTATTGGTTTAAAAATTAATAATAAACAAATCAAATAAAATTTCAATAAAATTAATATTTAAAAATATAATCAAATAAATATTTTCAGAATTAATCAAATTAATGATTTTAAACTTTATTGTAAATAAAAAAAAAATTCTGTTTTCTAGATACACTTTCCAGTACATCTACTTTGTTACGACTTGTCCCAATTTATGAGAATGACGGGCGATATGTACATTTATAAGAACTCTATTCAAAAAATTTAATAAACTTAATTACTTTTAAATCCAAATTCAAACTTTAATACAAATTAAGCTATCAAAATAAAAAAAATTACTGTAACCCATAGTAACCTAAATACAATTGCACCTTGACCTAACATACATACTATAAAATAAAAAGAAAATAAATTTTTATTACACTCAACGACAGAGATATACAAAAAATAATTTAAGGTAATATTAATCGTGGATTATCGTTTAAACTACAGATTCCTCTAAAAAGATTTAAAAACCGCCAGATTTTTTAAATTTAATTAAAAAATTACTCACTGAATATACTAAATTAACTAAAATAACAGGGTATCTAATCCTGGTCTAACATATAGATTAAACAAATAAATAAATTTAAAATCAATAAATTTCACCTAAATAAAAAAATTTAAATTAAATAAACTGTTAATCCAAAAAAAATTAAATTAATCATGAAATATAACCGCGAATGCTGGCATAACATTTTACTGATTTTATATATTAAAAAAATATTCATCAAATTAAAAAATTAATGTAAATTAAAACTAATCACTGAAAATATAAATATTAATCATTTAGAAAAATTTTATTCTTCAAAAAAGTTACATGCAAAAAATACTTTAACCTAATTTAAAAAACTAAAATCAAATTCTTTTAAAAAATTTTACTCAAAATGGAACAAATTAAATATATTTTAAGCTAGATGCCCATATTTTTTTTAACTTATTGGACCAAAAATTAAAGATTTTCCCTAAAATTTGGTTAAAAAGAGCAATATGGACAAATTATGTCAACCTTTTATTCAATTACTAATTCATTATAAACCTAACCCCCATTAAATTTATAAATTAACAGCCATAAATATCGCTCATTTGATCAATTTGATCGATATTTTAAGCTAGATGCCCATATTTTTTTAACTTATTGGACCAAAAATAATTAAATATTAATAATTTAAATTTTATCTTAATTAGCTTAAGACAAGAATTAAGAAAGTGAGTTTTTATTCTTTATATAAAATAAATTGAAAATGGAACATTTTAAATAATCATCCTTATAATTTAATAAATACTTAAATAAATATAATAATATTAAAATATATATATATATTGTAATAACTATATATTAATAAATATTTATATATTATAATACTACATAGATGATTATTAAAAATCTTTATAAATATAAAAATATAATTACATAAGCAAGTTTTTTTTTTTTTTTTTTTTTTTTTTTATATATATATATATATATATATATATATGTATGTATATAATAAAATATTTTATATATTTAATATATATATATATATATATGTATATAATAAAATATTTTATATATATATAAATAAATTATTATTATTAAATTAAAATATTTTATAATATATATATATATATACATATTAATAAATTTATATAAATATTTTATTAAATTTAAAATATTTAAATATATTCTTTATTTTTTTCTTAGTTAACTAATAATATTACTTTTGTTATTATTAATTAAATATTTTATTATAAAATCCAATTTTTTAAAAATTAAAAGACCACAGATTGATTACAAGCTCCAAAAAATTTTGGATCCCCCTATTTTTTTGGAAAAATTGACAAAAAATCAACAAAATTTCCACATTTTTGGATAAATTTGTCATTTTTTTAAGATTTTTCCCAAAATTTTTAAAATTTATATTTTTTTTTCTTGAGATCCCCTTATTTAAAGAATTTAATGTAAATTGTCACGTGTTTTTTTTATTTACGTAAGATAATAAAA
>Seq4 [organism=Symplana lii] mitochondrion, complete genome 
AGTGAGATGCCTGATTAAAGGATTATTTTGATGTAATAAAAAAAGTAAATTTTTACTCTCACTATTTACAAATTTTGGAATTAAACCAAATCTAAAGAATTCAAAATTCTCTATGCGTCTTACATTTAATTGTAAAAAGATAAGCTAATATTAAAGCTAATGGGCTCATAACCCATTTATGAATATTTATTCTCTTTTTAATTTTAATAAACTCAAGAAAACTAATATTTTTAACATTTATAATTCTATCAACAATAATAGTTTATTCATCATCAAATTTTTTAATATCATGAATAAGAATAGAAATTAATTTAATTTCGTTTTTACCACTAATTACTAAAAGAAAAAAAATAAAAGATCAACCAATAAAATATTTCATTATTCAAAGCCTATCATCATCAATAATATTATTATCAATAGTTATAAAATTAAAAATTGAAACCCCCATTAATTTTGAAATTTTCATAATAATTAGATTAATAATAAAAATAGGTCTTATTCCGTTTCATCTATGAATTTTATCATTCATAGAAAAGATAACATGAAATAATTGTCTAATTATAAATACATTACAAAAAATGTCACCAACTTTAATAATTGTACAAATAATTAGTTTTAAAATAATTATTATTCCGATGATTATATCATTATTAATTGCACCAATTGCAATAATTAAAATAAATTCAATTAAAAAAATTATTGCCTATTCATCAATTTATAATTCACCATGAATAATTTCATCATTATACATCTCAAAATCTTTATTTTTAATTTTTTTTTCAATTTACCTTATTTTAAATTTTATAATAATAATAAAACTGAAAACCCAAAATATTATATTTGTAAATCAAATTACAGAAAAAAATTTATTAACTAAAACAAATCTAATAATTAATTTATTTTCAATTAGTGGTATACCCCCAATACTAGGATTTTTTCCAAAATGAATAATTTTAAATAAAATTAATGAAATTTCCGTATCAATGTCAATAAGAATATTATTTTCAACACTAGTTTCAACATTTATTTACTTGAAAATAATTTCATTAATTTTATTAAATCAAACAACAAAAAAAAAATTTCTTAAAACAAAAAATTTCAATGAAATAGAAATTTTAATTAATATAACAGGTCTAACTTGATTCCTAATATTCAAACCAAATTAAAGGATTTAAGTTAAATAAACTATTAACCTTCAAAGTTGAAATTATATTAATTATGAGATATAAGCCTTAGCTTATATTATCAGCTATCTTAAATTTGCAATTTAAGTTAAATTTTAAGACTTACCTTTATTCAAATAATGAGAGGTAAAAACCTTAAATAAATTTACAATTTACTACTTTAATCAGACATCCCATTAATACTTTATGTACAAATGAATATTTTCAACCAATCACAAAGATATTGGTACAATATATTTTCTATTTGGTCTATGATCAGGACTTCTAGGAACAATGATAAGATTAATTATTCGAATAGAATTATCTCAACCAGGATCACTAATTAAAAACGATCAATTATACAATACAATCGTTACATCTCATGCATTTGTAATAATTTTCTTTATAGTTATGCCAATTATAATTGGAGGATTTGGAAATTGAATAATTCCACTAATAATTGGTGCACCCGATATAGCATTTCCGCGAATAAATAATATAAGTTTTTGACTTTTGCCAGCTTCAATTACACTTTTAATTTCTAGTTCTACATCAGGATCTGGTTCAGGAACTGGATGAACAGTTTACCCCCCTTTATCAAGTCAAACTGCTCATTCAGGGCCATCAGTGGATCTAACCATTTTTTCACTTCATATTGCAGGTATTAGATCAATTATAGGTGCAATCAATTTTATCTCAACAATTATTAATATACGAGCTAAAGGAATAACATTTGACAAAACACCTCTCCTATGTTGATCTGTATTAATTACAGCTATCCTTTTATTAATTTCACTCCCAGTATTAGCCGGAGCAATTACTATATTAATTTTAGACCGAAACTTTAATACATCATTTTTTGATCCCTCAGGTGGTGGAGACCCCATCCTATATCAACACCTATTCTGATTTTTTGGTCATCCAGAAGTTTATATTTTAATTCTTCCAGGATTCGGATTAATTTCACACATTATCATAATAGAAAGAGGAAAAAATATTACATTTGGACATTTAGGAATAATTTATGCCATAATCTCAATTGGTATCTTAGGATTCATTGTATGAGCACATCATATATTTACTGTTGGTATAGATGTAGATACACGGGCATACTTTACTTCAGCAACTATAGTAATTGCAGTACCTACCGGAATCAAAATCTTTAGATGAATTGCAACAATTCAAGGATCATCAAAAATAAATTCACCACAAATGATTTGATCACTAGGATTTGTATTTTTATTTACAATAGGAGGACTAACCGGAGTAATCTTAGCAAATTCATCAATTGATATTGTTATTCATGACACTTACTACGTAGTAGCACATTTTCATTACGTTCTTTCTATAGGTGCTGTATTTGCAATTATAGCAAGATTTATTCATTGATACCCTTTAATTACAGGATTAATATTAAACAAAAAATGGCTAAAAATTCAATTTTTCATTATATTTTCAGGTGTAAATTTAACATTTTTTCCTCAACATTTTCTAGGACTGTCAGGTATACCACGACGATATTCAGATTATCCAGATACCATATTTATCTGAAATTATATCTCATCAATAGGTTCAATTATTTCAGTACTAAGAATCATAATATTTTTATTCATTATATGAGAAAGAATAATATTTAAACGATTACCAGTATTTAAAAACAATAATTTATCATCAATTGAATGAATAATAAATTTACCCCCCTCAGAACACTCATTCAATGAATTACCCATCTTAAATAAGTTCTAAGAGTGGCAGAATAGTGTCATGAGCTTAAAATTCATTTATAAATTTATATTTCCTTAGAAATAACCTCATGAATAAAATTTAACTTAATAAATAGAGCAAGACCAATTATAGAACAACTAATTATATTCCATGACCATACAATGATTATCATCTTATTTATTATAATTTCAGTAATAATAATAATAAGATTTATATTAAAAAATGAATTTTCAAGACGAAACATTTTAGAAAATCAAACTATTGAAACTTTATGAACTATAATTCCAGCAATCACACTTATTTTTATTGCAATTCCATCTCTTAAAATTCTTTATATTATAGAAGAACTAATTAATCCATCAATTACAGTAAAAATTATAGGTCACCAATGATATTGAACATATGAATATTCAGATAAAAATAAAATTGAAATTGAATCATATATAATTAATAAACCCAAACAAAATGAATTTCGTCTATTAGAAGTTTCAAATCGAATAATTTTACCATTTTTAACTCAAACACGTTTAATTGTTTCCTCTTCTGATGTTATTCATTCATGAACTATTCAATCTTTAGGAGTAAAAATAGATGCTATCCCAGGACGATTAAATCAATCATCCATTATATTAAAAAAACCAGGAGTATTTTTTGGTCAATGTTCAGAAATTTGTGGTATAAACCATAGATTTATGCCAATTTCACTAGAAAGTATTAGAATGGAATCATTTATTAAATGAATGAAAACAAATAATTAATCTAATTAACTTTTTTCATTAAGTGACTGAAACGAAAGTAATGGTCTCTTAAACCAAATTATAGTATTTATCACATGCTCTTAATGAAAGAAGTTAATTTAAAAAAAAAAATAATTATTTGTCAAGTAAAATTTACAATTCTATAATATTGTACTTCTTGATTCCACAAATATCACCTGTATGATGAACCCCAATTCTATTTATAAGAGCTATCATAACTACACAAATTATAACTAATTTAGAATTTAATAAAAACAAAAATAAAATTAATAAAAATATTAAATTAGAAAAAATAAAAAAAATTAAAATTTTATGATAACAAGTTTATTTTCATCATTTGACCCCTCATCATCATTTTACCAACTAAATTGAACAATAATATTTTTACCTTCTATTGTTTTTCCAATAAACTTTTGAATAAAAAAATCACGTATTTTAATATTAAAAAATAAAATATTAAAAAAAATATCTAATGAATTTAATAATTCTACTAATCATAAAGAAATAATCTTCTTATCAACAAGAATTATAATATTTATTTTAATTAATAATTCAATAGGTCTATTTCCCTATATTTTTACAGCAACAAGCCATATTTCAATTTCTATATCTCTTTCCATTCCAATATGAATAACATTCATAATTTATGGATGAACAAAATTTTCAAACTCTATATTTAAGCACCTATTACCAACAGGTACTCCTTCAGCCATTATACCAATAATAATTATCATTGAAACAACTGGAAACTTAATTCGACCAATTTCACTATCAGTACGATTAACAGCAAACATAATTGCTGGACATCTATTAATAACTTTACTAGGAGACATAAATTCAATTAAAACAATTTTAATGATTATACCTATACAAATAATACTAATAACATTTGAATCAGCTATTTCAATCATTCAAGCATATGTATTTTCAACTTTAATTACTCTTTATTCTAGAGAAATTCCGTATGAAAAAAAATCACCCATTTCACTTAGTTACCAAAAGACCGTGACCTATTCTATCATCAATAAATTTATTAACAACAATGCTAGGATTAACATTATGAATATACAAAAAGAAAACCTTATTAATATTAATTGGATCAATTTTAACATTAATATGTGCAACTCTATGATGACGTGACGTCACACGAGAATCTACTTTTCAAGGAAACCATACTATTAAAGTAGTAAAAGGTATAAAAATAGGAATTATTATATTCATTATTTCAGAAGTAATATTCTTTTCATCATTTTTCTGAAGATTTTTTCATTCAAGTTTATCTCCATCAATTGAAATTGGAATAAATTGACCCCCAAAATCAATTAATTCATTTAATCCAATAGAAGTACCACTTCTAAACACGATTATTTTACTATCTTCAGGAGCTACAATTACATGGATACATCATAGAATACTTAATAATAAAATAAATCAATCAATTAAATCACTAACAATTACAATCTTATTAGGTCTATATTTTACAATTTTACAAAAATGAGAATATTCAGAATCCAGATTTACTATTTCAGACTCAATTTATGGATCAACATTCTTTATCTCAACAGGGTTTCATGGAATTCATGTAATTATTGGAACAATCTTCATATGTGTTATACTTATCCGAATAAAAAAATTACATTTTTCATTTTGTCATCATTTAGGACTAGAAGCAGCTATTTGATACTGACATTTTGTAGATATTGTTTGAATATTCTTATATATCTCAATTTACTGATGAGGTAAATAATTCTTTTAGTATAAAAAGTATAATTGATTTCCAATCAAAAGGTTAAGCTTTAAAAGAATAATCAAGATTATAATATCATTTTTAACAATTTTAATAATTTCAAGATTGTTATTCTGAATAACAACAATTATTTCAAAAAAAACAAAATTAAGACGAGAAAAAAATTCCCCTTTCGAATGTGGATTTAACTCAATTTCATCACCACGAAAATCTTTTTCTACACACTTTTTCTTAATTGCAACAATTTTCCTAATCTTTGATGTAGAAATTTCAATTATTTTACCAATTTACAATACCAAGCTATCAATTATCAAAGAATGATACTTAACATCAATCTTAATTATAATCATTTTAATCTTAGGACTATATCATGAATGAAAAAATGGAATACTAGAATGATCAAAATAAATTAAGGAATATAGTTAAATATAACAATTTCTTTGCAAGAAAAAAGTATTGATTATCAATTATTCTTAAAGTAAAGAAGTAAAATACAATTTAATTTCGACTTAAATTTAGAGAAAATCTCCTTACTTAATACAATTAATTGAAGCTAAAATTTGAAGCATTCCACTGTTAATGGAAAAATTGGTTATTACCCTATTAAAAGAATAAATAAAAGAAGCCGCTAACTATCTTTACAGTGTTAATTCACTTTATTCTTTATTTACATAGTTTAAAAAAAACATTATATTTTCAATATAAAAATAAATAAATTAATTTTTTGTAAATATTTTATCCAAAAGATATAATCTATCTTAACATTTTCAATGTTAAACTTTTAAAATTAAGCTATTTGGATTAACTAAATAACAAAAAAAAAAAAAAAAAAAAAAAAAAAAAAAGAAACCATATATAAATAAAATCTATTTAAAAAAAAAACTGTAAAAATTTCAGACAATCAATTTAAAAATCCTAAAAGACCACCAGTCAAAAAATATTCTAACCAACCATTGTCAACCAAATTCATACAAACTAAACTAAAAGAAAAAAAACGCCTTAAAAAAAAACTTGAAGAAAAATAATTCAAATAAAACATTGAACCAAAAAAAAAAGAAAAATAACTAAAAAAGTAAAAAATTATACCCCTAAATAAATTAAAACAAAAAAATAAAGAAAAAATCAATATGAATAAAGGAAAAATTTTAAAAAAAAAATCAACAAAAAAAATAAAATCAATAAATAATCAATACATTAAAGAGCCTAAAATTAAAGAAAAAAAATAAAGTATAATTATAGAAAAATTTATATAAAATCTATATTTAAATCTTAATAAAGGAAAAAAAAAAATATCACAATAAAATAAAAAATAAGATAAACGAATTGCATAAAAAAAAGTTAAACAAATAGAAAAAAAAAATAACAAAAAAATAAAATTTCTAGATTCAAATAAATAAAAAAGCTCTAAAACAAAATCCTTTGAATAAAATCCAGAAAAAAAAGGAAACCCACATAAACATAATAAAGAAATAAAAAAACAAGTAGAAACATATGGACACTGATTCAAAAGACCACCTATAAACCGAATATCTTGATTTCCTAAAAAACAATGAATATAATAACCAGAACAAAGAAAAAGTAAAGATTTAAAAATAGCATGAATAAGTAAATGAACAAAACACAAAGTTAAACAGCCCACAGAAAGGATAAAAAATATAAATCCTAACTGACTCAAAGTAGAAAAAGCAACAATCTTTTTTAAATCATTTTCTAAAAAAGCATTTAAACTGGAAAGAAATATAGTTAATAAAGAAATATATATTAAAAATCAAGTATTAAAATAATATAAATAATGATTGAAACGAATTAATAAAAAAATACCAGAAGTAACTAAGGTAGATGAATGAACCAAAGAAGAAACGGGGGTAGGAGCAGCCATAGCACAAGGTAACCAAAAAGAAAAAGGAAATTGAGCACTTTTAGTAAAAGAGGCCAAAATAATTAAATAAATAAATAAATTCAAATTTAAATCAAAAAAATCATTATATATAAAAATATGTCAACAACCAAAATTAAAAAATAAACCAATTGATAAAATTAAAAAAATATCTCCAAAACGATTGATTAATACTGTTAATAAGCCAGACACTAAACTTAAAGAATTTTGATAATAAATAACCAAACAATAAGAAACTAAGCCTAGTCCATCTCACCCTAAAAGTAAAGAAATTAAATCAGGAATTAAAATAAATAAAATTATTCTTAAAATAAACATAAACACAAAATAAAAAAAACGAATAAAATTCTTTTCACCTTCTATATAACCAATTCTATAAAGAAGTACACAACCAGAAATCAAAAAAACAAAAGATAAAAAAATTAAAGAAACTCAATCAAACAATACTAAAAAAGTAAAAATAAATCCATTCAAATCATAAAAAACCCATTCAAACAAAATAATTAAACCATTTTCATAAAAATAAATTCTAAAAAAAAAAAAAAAAAAAAAAAAAAAAAAAAAAAAAAAAAAAAAAAAAAAAAAAAACAATTTAATCTAAATAACACGGTTCCTCCTCAAAAAGATCTTTGAATTCACAAATCAAAATTTTTACTTAAACTAAAAGAACTAATTATATAAAAATTTTTAATTAAATATAAATTATAAAATATTAGATTAAAAAAAAAAATTTAAACCTAACATTATAAAAAATACAGGAAACCCATGAAAAAATAAAATTAAATATTCATGTGTAAAACAATAAGAACTAAATTTAATTAATCTTCTTGAATACCCATGTTGAGTTAAAAAAAAAATTCTTAATCTATAACAAGCAGAAAAAAATAAGATAAAAAATAAATATAAAGAAGAATAAAAACTTCAAGACAAACAACTAATTACAATTAAAATTTCAGAAAACAAATTAATTGAAGGAGGACAAGACATATTTATTACACAAAATATAAATCAAAAAAAAGATAATGAAGGTAAAATCCCAATTATACCTTTTAAAATAAAAAATCTTCGTCTTATAAATCGTCTGTAAACAATACCAACAAGAAAAAATAAACCAGAAGAAACAAATCCGTGACCAATTATTAAAATTAAAGAACCTAAAAATCCACAACTAGTTAAAGTAAATAAACCAACGATAACTAAAGATATATGACATACAGAAGAATAAGCAATTAATATCTTTAAATCTCTTTGTACTAAACAAATTAATCTTATAATTAAACATCCCCATAGACACAAACTAATAAATACGTAGCTATAACCAAAAATAAAACTGTAAATAAAATTTAATAAACGTATAAATCCATAACCACCTAACTTTAACAATACTCCAGCTAAAATTATTGAACCACCTACAGGTGCTTCTACATGAGCCCTAGGTAACCAAGAATGTAACCCAAATATAGGAAACTTAATTAAAAAAGAAAAAAGTAATATAAACATTAAAATATTTCTATCAAATTTAAAATCTAAAAAAAAAGAAAATCTCCCATTTAAACTTATTACATAAAAGATAATTAACAAAAAAGGAAATGAACCAAATAAAGTATAAAAAATTAAATAAAATCCTGCTCTTAAACGTTCAGGCTGATACCCTCAACCAAACAAAACTAAAAATACAGGCACTATTCTACCTTCAAAAAAAAAATAAAAATAAAAAAAATCTATAACTGAAAAAACTAAAACTAAAAAAATTAAAATTAAATTAACATATATAACATAAATAGTCTTAAAATCCAAATAAGAAGTTAATATAGATAAAGAAATTATTAAACAAATCCAAATTCTTAAGCAAATAAAATTAAAAGAAATGTAATCTATACCAAAAATATAAGAAATAAAGCAAAAATCAAAAAAAAAAAAATTTTTTAAAAAAAAAAAAAAAAAAAAAAAAAAAAGTCCATAGATATAATAAATAATATTATTAAACAATAAAGGGGTTATAAAAAACAAACATAAAATAAACTTTAACATAATCTTATTCTTATTAAATAATCAAATGAATTCCTTCGAACCAAAAAAACTATTATTGATAAACCTAATACACCTTCACAAACAGTAAAAACTAAAAAAATAATTCTAAAAAAATTTTCACTTAAAAAAAATATAAAATAATAATTACATAAACCAAATAAAGAAATAGATATAAATTCAACTATTAATAAAGATAGTAAAAAAAACTTTCGAACAAAAAATAATCCTACTATTCCAGAAAAAAATATTATTAAGAATGTAAACATTAGTTTTTTAAGTTTTTATAGTTTAAAAAGAACAATGATCTTGTAAATCATAAATAGAATAAATTTATAATTCTTAAAAACAACTTCAGTAAAGAAAATTTTCCCATCTATAGTCTCCAAAACTAATATTTTAATTAAACTACTTACTGAATATCAACTCTTATAACCCTAATTATAATTTTAACACCAATAATAAAACATCCACTATCATTAGGATTTTTACTTATTTTACAAACCACAATAATTTCAATAAATATATTTGTAAATCTGGAATCATCATGATATAGTTACATTTTATTTATTACAATTATTGGGGGAATAATAGTTATATTTATATACATAGCAAGAATTTCATCAAACGAAAAATTTAAAATAATAAATGTAAAAATAATTATATTTATAATAATTTTATTAACTTTAATAATTTCAATAAAAAATATAAATTTAATAGACAAAATAAGAATAAAAATAGAAGAAAAAAAAATATTTTTTATAGAGTTTCAAGAAACAAAAACAACATTTAAATTTTTCAATTTAAATAAAAGAAAAATTACAATTTTAATAATAATTACTCTACTAATTACAATAATTTCAGTTACTAATATTTCATCATCATTTGAAGGACCATTAAAAAAAACTTATGTTCACACCAAAACGAAAAAAAACATTTATCAACAACTTTCTTATTGATTTACCTTCCCCATCAAATATTTCAACTTGATGAAATTTTGGTTCACTTTTAGGTATATGCTTATTTATACAAATTATCACAGGTATTTTCTTGGCAATACACTATTCACCAAATATTTCTAATGCGTTTAAAAGAATTGTTCATATTATACGAGACGTAAATTATGGATGAATAATACGAAATATTCACGCCAACGGAGCCTCAATATTTTTTATCTTTATTTATTTACATACAGGTCGAGGACTATATTATGGATCATTCAAATTAAAAAAAACATGAATTTCAGGTACATTAATTTTGTTAACACTTATAGCAACAGCATTTATAGGATATGTATTACCCTGAGGACAAATATCATTTTGAGGAGCAACAGTAATTACAAACTTAATTTCTGCAATTCCTTACCTAGGAGAAAGATTAGTGCAATGAATTTGAGGAGGGTTTGCAGTTGATAACCCAACACTAAATCGATTTTTTACATTCCATTTTATTCTACCATTTGTTGTTTCAATAATAGTAATTATTCATTTAGTATTTCTTCACGAAACAGGTTCATCAAATCCACTTGGTTCAAAAAATAATATTGACAAAATCCCCTTTCATCCATATTTTACAATTAAAGATATTACGGGGTTTACTTTAGCCCTTTCTACATTCTCTTTAATTATTAATTTAAATCCATATTTATTAACAGATCCAGAAAATTTTTCAATAGCCAACCCAATAATTACTCCTATTCATATCCAGCCAGAATGATATTTCTTGTTTGCATATGCCATTTTACGATCTATCCCAAATAAATTAGGAGGAGTACTTGCACTAATAATATCAATTTTAATTCTTTTAGTTTTACCAATGACAATAAAAAATAAATTTCAAAGAAATATATTTTACCCTGCTAATAAAACACTGTTTTGAACATTAATTAACTCATTTCTTTTACTTACATGAATTGGTGCACGACCAGTAGAAGAACCTTACATTTTGACAGGACAAGTTTTAACAATCATATATTTTTTTATATTTTTAATGATACCAATAATTTCAAAAAAATGAGATAAGATTTAAAATAAGTTTAGTTAATTAGTTTAAATACAATTATATCTTGAAAATATAAAAAAGAATTAATTTTCTATTAACTTACAAACTTAGTTTTTTTAAATACTAAAAATAATGAAATATATATAAACTTTCAAACACACAAAATAAATTATTAAATTTAAAACTATTGGTAAGTAACTCCTTCAAGACAAATATATTAACTTGTCATAACGATAACGAGGAAAGGTAGAACGAATTCAAACAAAAGAAAAAATTATAAATAAAACCTTCAAAAAAAAAAAAAATCTTAAAGCATTTCTTCCAAAAAACAAAACTACTATTAAAAATCTTAAAAACATAATATTTGTATATTCAGACAAAAAAAATAAAGAAAATATAAATGATCTATACTCAACATTAAATCCAGAAACTAATTCAGATTCACCTTCAGAAAAATCATAAGGAGACCGATTTGTTTCAGCCAAACAACAAGAAAAAAAAACAAAAAATAAAGGGAAAAAACAAAAAAATATTCAAGAATAAATTTGAATAAGAACAAAGTCAATTAAACAAAATCTCTCAAAAAAAATTACTAAACACAAGATAATTAAAAAAAAACAAACTTCATAAGAAATTCTTTGAGCAATAGAACGTATTGCACCAAATATTGAATATATGGAATTTGAACATCATCCAGAAATTATAATAATATATACTCCTAATCCAGAACAACATAAAAAAAATAATAAACCAAAAAAAAATCTAACAAAATTAAAAAAAAAAGGATATAAAAATCAAAATATTAAAGAAATTGTTAAACCAAAAAGAGGAACAATAAAATAAATTATATAATTACTAAAATTTACAAAATAAAACTCCTTAGAAAATAACTTTAAGGCATCAGAAAAAGGTTGAAATAAACCCAAATATCCAACTTTATTAGGACCTTTACGAAATTGAACATAACCTAGAATTTTACGCTCAAATAAAGTAAAAAAAGCCACTCCTAATAAAATAAAAATTATTAAAAAAATTAATCTTAAAATAAACACTTATTGAATGTAAATCTTACATTTTTAAATTCTAAATTTAAAGCACTAATCTGCCAATTCAACAAATAAATATTACAATTTAAAAGTCCTTTCGTACTAATTAAAAATAAATGAAGATAGAAACCAACCTGGCTCACGCCGGTCTGAACTCAGATCATGTAATTTTTTAAAGGTCGAACAGACCTAAAATTGTAAAACCTACCCCACAACTTTAAATTAATCCAACATCGAGGTCGCAATCATATTTATTGATTAGAACTCTCCAAATATATTACGCTGTTATCCCTAAGGTATCTTTTTCTTATTATCCAAAAAAATATAAGGATCAAAAAAACCAAAAAAAATTGTAAATAAAAATTAAAGTTTAAAATTTTAACTGTCACCCCAACAAAAAAATTATTTCTTTATTTTAAATAAAACAACCTAAAAAAAAAATAAAACTAATTTTTAAGATCTATAGGGTCTTATCGTCACTCAAAAAAATTTGATCTTTTTAAATCAAAAATAAAATTCAATTAAATTAATTAAATAAAGTTATTTTTTCATCAAACCATTCATTCTAGACCTCAATTAAAAGACTAATTATTATGCTACCTTAGCACAGTTAAAATACCGCGGCTGTTAAATAATAATCACCGAGCAGGACCGACTTAAAATAAAATCTTAAAGACATGTTTTTGTTAAACAGGTGAAAAATAAATTTTGCCGAGTTCATATAATTAATTTTGTAAAATTACTAATTTAATCATTATTAATAAAAAAAAAATTAACTCTAAAAAACTAATAAAAAAATAAATTTAATTGAAAAAATATACTTAAATTTTTTACAAACTTTAATAATGACAAATTCTAAACCTAAAAAAAATATATTTACATAATAATTATAAAAAAAAAACGAGATTATCCCCATTTATATTAGAACCCAAAATAAATTTTATAAAATAATAAATTAAAAAGAAATCCTTAATTTTATTAAAATCTTAGTTAACTAGATATAAATTCAAACGAAATTTCATTTCAAAACTAAATTAACTTTTTATATTTAATTATTAAACAAAAAAAAACAAATTAATCTAAATCATGAATATTCGAGAAAATAAAATATATTAAAAAAATAAATTAACCCTGATACAAAAGGTACTATAAAAAAATATTCTTCTTTTTAAAAAAATCATTAACCTTTACAGTAAAATTAACTAAAGAAAATATAATTTATTAAAAATATTAATAAACAAAAAAAAATTAAATTTATTAAACCCATTAATAAAAAAAATATCCAAACAAATAATTTAATCAGAAATAATCAAATTAATGATTAAAATTTTATTGTAAATAAAAAAAAAAATCTGTTCTAGATACACTTTCCAGTACATCTACTTTGTTACGACTTGTCCCAATTTATGGGAATGACGGGCGATATGTACATTAATAAGAGCTTAATTCAAAAATTTTAATAAAATAAATTACTTTTAAATCCAAATTTAAACTTAATATAAATTAAATTATCGAAAAAAAAATATTATTGTAACCCATAATAACCTAAATATAATTGCACCTTGACCTAACATAAATATTTACATATAAAAAGAAAATAAATTTTCATTACACTCAACGACAGAGATATACAAAACAATAAATTTAAGGTAAAATTAATCGTGGACTATCATTTAAATTACAGGTTCCTCTAAAAAGATTTAAAAACCGCCAGATCTTTTAAATTTTATAAAAAAATTACTAACTGAATATATTTTTAATTAACTAAAATAACAGGGTATCTAATCCTGGTCTAATAAATAGATTAAACAAATAAATATATATATATAAAATTAATAAATTTCACCTAAATTAAAAAACTTTTATTAAATAAACTGTAAATCCAAAAAAAAATTGACTTAAACATGAAATATAACCGCGAATGCTGGCATAACATTTTCCTGTTTTAATAAAAATTTATCAAATTAAAAAATTAATGTAAATTAAAATCAATTACTGAAAATAAAAATCTAATCATTAAGAAAACAATAATTTTCAAAAAAGTTACATGCAAAAAATTATTAAAGCCAACTATAAAAACTAAAATCAAACTCTTTCAACAAACAAAACTTGTTGTGGTACATTAATCTTTCCTCACCTATGATACTTTACTACCACTGTCATTAACATAGATCCAAGATTAACTGAACCAAATTAACCAAATCAATTTTTTTACTACCAGATAATTACAAATTTAGCCCCCACTAAACTCATAAACTAATATTTTTGATTCTCAACAAACAAAACTTGTTGCGGTACACTAATAAATATTTAATTATAATAACATGTATATAAATATTTTAATTAATGTATATAAGTATATTATATAATAATTTTAATAAATTATATTTAATATTTATTTTAATATAAAAATTTAATTACATAAGCAAGTTTTTTTTTTTTTTTTTTTTTTTTTTTAATTATACATCTTAATTTAAAATAAAATTATGTTTGTATATAAATTTATTAATAATTATAAGTATAATCATTATTTAATTAATTTATCTTATTTATTTAAATAATATTAATCTAATTAATAATATAAAATAATTTATATTTAAAATAGATAAATGTTTAATTATTTATAATATGAGAGAAGTGTTTAGGTGTTTAAATAATTTATATTATAATATTGAACTATATTTTATGCAGTTTACATTTAAATAACTATTATACTATTAAATAAATTTATTATATAATATATAATAAATATTTATTATTAATTAAATAATTTAAATTAATATAAATATTTTTAAATATATACATATATATATATATATTAATAATAATATAATTATATAAAATAAAATAACTATTAATTAAATATATTAATATATGTATAAATATATAATATATATATATATATAAATATATTATTAAATTTAAAATATTTATATATATTCTTTATTTTTTTATTAGTATAATAATAATTATGACTTTATTATTATTAATAAAATATTTTATTATAAAAAACAAGATTTTAAAAATAAGAATACAAAAAATTGATTCAACTAAAATAAAAAATTTTATTTTTCAACTTTTTCCCAAATAATTGATAAAATTTCACATTTTTTGACAGTTTTTACCAAAAAATTCAAGTTTTTTCCAAATTTTAAATTATTAATTTTGAAAAAAAAATTGAATAAATATTAACTAAATATTTTATCTTAATAGTAAAATATTGTCACGTGTTATTTTTATTTACGTAAAATGTTA
>Seq5 [organism=Neosymplana vittatum] mitochondrion, complete genome
AGTGAGATGCCTGATTAAAGGGTTATTTTGATGTAATAAAAAAAGTAAATTTTTACTCTCACTATATTACAAATATTGGAATTAAACCAAAACTAAAGAATTCAAAGTTCTTTATGCATCTTACATTAAATTGTAAAAAGATAAGCTAATTTAAGCTAATGGGCTCATAACTCATTCATGAAAGAAAATTCTCTTTTTAATTTTAATAAATTCAACGAAACTTATATTTATAATAATTATTATTACAAGAGTAATTATAGTTTATTCATCATCAAGATTTTTTATATCTTGAATAAGAATAGAAATAAATTTAATTGCATTTTTACCAGTTATCACTAAAAGAAAAAAGATAAAAGACCAATCAATAAAATACTTTATTATCCAAAACATTTCCTCTTCAACATTATTATTATCTGTAATTTTAAATTTAAAATTTGAAACCCCCATCAATTTTGAAAAATTTATCATTATTAGATTAATAATAAAAATAGGAATAATACCATTTCACTTATGAATAATCAATTTAATAGAAAAACTTTCATGAATAAACTGCTTCCTAATAAATTCAATCCAAAAAATATCACCTATATTAATTATCCCCCAAATAATTAATTTTAAATTATTTCTATTACCAATAACTATTTCACTTTTGTTTGCACCTATTGCTATAATAAAAATAAATTCAATAAAAAAATTAATTGGTTATTCATCTATTTATAATTCACCATGAATAATTGTATCAATTTATATTTCAAAGAAATTATTTGTATTATTTTTTTTTATTTATTCAACCTTAAACCTTTTACTAATAAAAAAGATAAAAATAAATAATATAATATTTTTAAATCAAATAACCGAAAAAAGAACAATAACTAAAATAAATTTAATAATTAACTTTATTTCAATTAGAGGAATACCACCAACAATAGGATTTTTTCCAAAATGAATAATTTTAATAAAATTAAATGAAATTTCATGGATTATTTCAATAATAATATTATTTTCATCATTTATTTCAACCTTTATTTATATGAAAATAATTTCTTCAATTATAATAAACCAAACAACAAAAAAAAAATTTTTTAAAATAAAAAAAATTAACGAATTAGAAATCTTAATCAACATTATAGGAATAGCAAATTTTTTAATATTTAAACCTAACTAAAAGGATTTAAGTTAAATAAACTGTTAGCCTTCAAAGTTAAAATTATATAAGCTTATATAAGCCTTAGCTTATATAAGCTTTATTAAACTTGCAATTTAACTTAAATTTAAGACTAATTAATGAGAGGAAATAAAACCTTAAATAAATTTACAATTTACTACTTAAATCAGACATCCCATTTATAAAGAATTTTCCTTTTCAAAATAATAATGTATAAATGAATATTTTCAACCAATCACAAAGATATTGGTACTCTATACTTTATCTTTGGTTTATGATCAGGATTAGTAGGAACAACAATAAGAATAATTATTCGAATAGAATTATCACAACCAGGATCTTTAATTAAAAATGACCAATTATACAATACTATTGTTACTTCACACGCATTTGTAATAATTTTTTTTATAGTTATACCTATTATAATTGGAGGATTTGGAAATTGAATAATTCCGTTAATAATTGGAGCTCCCGATATAGCATTTCCTCGATTAAATAATATAAGATTTTGACTCTTACCAGCTTCAATCACACTATTAATTTCAAGTTCAACTTCAGGATCAGGTTCAGGTACAGGATGAACGGTGTATCCACCATTGTCAAGACAAACAGCTCATTCAGGACCATCAGTTGACTTAACAATTTTCTCCCTACATGTAGCAGGTATTAGATCAATTTTAGGTGCTATTAATTTTATTTCAACTATCATGAATATACGAACAAAAGGTATAACATTTGATAAAACACCTCTTCTTTGTTGATCAGTTCTGATTACAGCTGTACTTCTACTTGTTTCATTACCAGTTTTAGCTGGAGCAATTACAATATTAATTCTAGACCGAAATTTTAATACAACATTTTTTGATCCTTCAGGAGGAGGTGATCCCATTTTATACCAACATTTATTCTGATTTTTTGGACATCCGGAAGTATATATTTTAATTTTACCTGGATTCGGTCTTATTTCACACATTATTATAATAGAAAGAGGGAAAAATATTACATTTGGTCACCTCGGAATAATTTATGCAATAATTACAATCGGAATTTTAGGATTTATTGTATGAGCTCACCATATATTTACTGTTGGAATAGACGTAGATACACGTGCATACTTTACTTCTGCTACTATAGTTATTGCAGTACCTACTGGAATTAAGATTTTTAGATGAATTGCAACAATACAGGGATCAACTAAATTTAATTCACCTCAAATAGTATGATCATTAGGATTTGTATTTTTATTTACAATAGGAGGATTAACAGGTGTAATTTTAGCTAATTCTTCAATTGACATTGTTATTCATGACACATACTATGTTGTTGCCCACTTTCACTATGTATTATCTATAGGAGCTGTATTTGCAATTATAGCAAGAGTAATTCACTGATTTCCCTTGATTACAGGAGTAATACTTAATAAAAAATGATTAAAAATTCAATTTTTTATTATATTTACAGGGGTAAATATAACTTTTTTTCCTCAACACTTCTTAGGTTTAGCAGGAATACCTCGACGATACTCAGATTACCCTGACACCATATTCTTATGAAATTATATTTCATCAACTGGATCAATTATTTCAGTAATCAGAATTATAATTTTTTTATTTATTACATGGGAAAGAATAATATTCAAACGACTACCCATTTTCAAAAATAATAATTTATCATCAATCGAATGAATAATAAATCTTCCACCATCAGAACATTCTTTTAATGAATTACCCTCAATCTCAAAATTCTAAGAGTGGCAGAAAAGTGTCATGAGCTTAAAATTCATTTATAAATTTAAATTTCCTTAGAAATAACTACATGAATAAAATTTAATTTAATAAATAGAGCAAGACCAATCATAGAACAATTAATTATATTTCATGATCATACAATAATAATTATTATCTTTATTTTAATGACAGTAATATTAATAATAACATTTATATTAAAAGGAAATTTTTCAAGACGAACCATTTTAGAAAATCAAATTTTAGAAACATTATGAACTATAATTCCAGCTATTACACTAATTTTCATTGCATTACCTTCATTAAAAATTTTATATATTATGGAAGAATTAATTAATCCTTCAATTACAGTAAAAATTATAGGTCACCAATGATACTGAACATACGAATACTCAGATAAAAAAAAAATAGAAATTGAATCATATATAATTAATAAAACAAGGAAAAATGAATTTCGACTTCTTGAAGTTTCAAATCGAATGATTTTGCCCTTTAATACACAAGCACGAATTATTGTATCATCATCAGATGTTATTCATTCATGAACAATTCAGTCTATTGGAGTAAAAATAGATGCAATTCCAGGACGTTTAAATCAATCATCAATCTATTTAAAAAAACCAGGTGTATTCTTCGGCCAATGTTCAGAAATTTGTGGCATAAATCACAGCTTCATACCAATTTCTTTAGAAAGAATTAATATAAAATATTTTATTAATTGAATAAAAAATTTTAATTAAATATTTCTAATCATTAAGTGACTGAAATGAAAGTAATGGTCTCTTAAACCAAAATATGGTATCTATCAAATACTCTTAATGAAAAGGAGTTAATTTAAAATAAAATAATTATTTGTCAAATAAAAAACACATAAAAGTCAATGTACTTCTTGATTCCACAAATATCACCTATAAGATGAACACTTATTTTAATAATTTTATCTATTTTATTAACTCAAATTATAACAAATTTAGAATTTGACAAAGAAAAAAAAATAAAAAAAAAAACATTAAATATAAACGTAAAAATATTAAAAATTTCATGATAACCAGACTATTTTCATCATTTGACCCTTCCTCGAACTTATTACAATTAAATTGAATAATAATAACTTATTCGATAATTATTTTACCAATAAATTTTTGAATAAAAAATTCACGATGAATAATTTTAAAAAAAAATATTAAGAATAAAATATTTAGAGAATTAATAAACTCAACTAAACATAAAGAAATAATATATTTATCCATTAGAATTATAACAATAATTTTATTAAATAATTTTATAGGGCTATTTCCATACATTTTTACTTCAACTAGACATATTTCCATTTCAATATCTATTTCAATTCCCGTGTGACTTATATTAATAATATACGGATGAACAAAATTTTATAATCATATATTTAAACACCTATTACCAATTGGAACACCATCAATAATTATACCAATAATAATTATAATTGAAACTACAGGAAATATTATTCGACCTATCTCCCTATCAGTTCGATTAACAGCTAATATAATTGCAGGACATTTATTAATAACTTTGCTGGGTAATACAAACTCAATTAAAATAATTATTTTTATTTTACCTGTTCAAATAATATTAATACTATTTGAATCAGCAATTTCAATTATTCAAGCATATGTATTTTCAACTTTAATTACTCTTTATTCTAGAGAAATTCCATATGAAAAAAAATCATCCATTTCACTTAGTTTCAAAAAGACCTTGACCAATTTTATCCTCAATAAATATATTTTCAACTATACTAGGAATAACAATATGGATATATAAAAAAAATATAAATTTTATATTATTAGGAACCTTAATAACTTTAGCTTGTGCAATTATATGATGACGGGATGTAACGCGAGAATCTACATTTCAAGGAAACCATACAATAAAAGTAGTTAAAGGGATAAAAATAGGAATAATTTTATTTATTATATCAGAAGTAATATTTTTCTCATCATTTTTTTGAGGATTTTTTCATTCAAGATTATCCCCATCTATTGAAATTGGAATAAATTGACCTCCAAAATCAATTAATTCATTTAACCCATTAGAAATCCCTTTATTAAATACAATTATTTTATTATCTTCAGGAGCAACAATTACATGAATACATCACAGAATTTTAAATAATAAAATAAAACAATCGATTAAGTCAATAATAATTACAATTTTACTAGGAATTTACTTTACAATTTTACAAAAATGAGAATACTCTCAATCAGAATTTACAATTTCTGACTCAGTTTATGGATCAACATTTTTTATCTCGACAGGATTTCATGGAATTCATGTAATTATTGGTACAATGTTCTTAGTAATTATATTATTTCGAATAAAAAGAATACACTTTTCCTTTAATCATCATGTAGGTTTAGAAGCAGCCATTTGATACTGACATTTTGTAGATATTGTATGACTATTTCTGTATATTTCAATTTACTGATGAGGAAAATAAAATAAGTTCTTTTAGTATAATAAGTATAATTGACTTCCAATCAAAAGGTTAAAATTTAAAAGAATAATTAAAATTTTTTACTCTTCAATTTCAATTTTTATTATTACGATTTTAGTATTTATTTTAACAATAATTATTTCAAAAAAAACAAAAATAAGACGTGAAAAAAATTCACCATTTGAATGTGGATTTTCATCTCTATCATCCCCACGCAAATCATTCTCTTCACATTTTTTCCTTATTGCAACTATTTTCTTAATTTTTGATGTAGAAATTTCAATTATTATTCCTATATTTAATATAAAGATATCTATTGTAAAAGAATGGATAATTTCATCAACTTTAATTATTATAATCTTAATGTTAGGATTAATACATGAATGAAAGAACGGAATATTAGAATGATCAAAGTAGGGGTATAGTTAATAATAACAATTTCTTTGCAAGAAAAAAGTATTGAAAATTCAATTATCCTTAAAGTAAAGAAGTAAAATACATTTTAATTTCGACTTAAATTTAGAGAACAGAATCTCCTTACTTAAATTAATTGAAGCTAAAATATGAAGCATTCCACTGTTAATGGAAAAAATGGTAAACCCCAATTAAAAGAATAATTATAAAGAAGCCGCTAACTATCTTTTTAGTGTTAAATCACTTTATTCTTTAACAAAATTTATATAGTTTAAAAAAAACATTATATTTTCAATATAAAAATAAATAAATTTTATAAATAATTTTTTTTAATAAAAATACATGAAAATATAAATTAATAAATAAATAAATTTATTTAAAGAATATAAATATTCATCTTAATATTTTCAATATTAAACTTTAATAATTAAGCTATTTAAATAATATTAAAAAAATAATAAAAAAAAAAAGATATAAATAAAAAAAGAAACTATATAAATATAAAATCTATTCAAAAAAAAAAGTCTAAAATTTTTAGAAAATCAATTTAATAAACTAATAAGTCCTCCAGTTAAAAAATATTCTAATCAACCGTTGTCAATTAAATTTATGCAAACTATTCTAAAGGAAAAAAAACGTTTAAGAAAAAAAGATCTAGAAAAATAATTTATATAAAACATTGAACTAAAAAAAAAAACTAAATAACCAGAATTTAATAAAAAAGTATTTTTTAAAAAATTAAAACACAAAAAAAGAGAAAAAAACATAATAAACAAAGGTAATATTTTAAATCTAAAATCAACAAAAAAAATAAAGTCAATAAATAATCAATACAACAAGGAACCAAAACCTAAAGAAAATATATAAAGAAAAATTATGGATAAATTTATATATAATCTATATTTAAATCTAATAAGAGGAAAAAAAAAAGATTCACAATAAAATAAATAATAAATTAAACGAATTCTATATATAAAAGTCAAAAATACAGACAAAAGAAAAAAAAAAAAAATTAAATTTCTAGATTCAAACAAATAAAAAAACTCTAAAATAAAATCCTTGGAATAAAATCCAGAAAAAAAAGGAAATCCACATAAACAAAGCAAAGAAATAAAAAAACAAGAAGAAACATAAGGACATTGAAATAAAAGTCCACCTATAAATCGAATATCTTGATTACCAAAAAAACAATGAATAAAATATCCAGAGCAAAGAAAAAGCAAAGATTTAAAAATAGCATGAATTAGTAGATGAATAAAACATAAGGTTAAACAACCTATAGAAAGAACAAAAAATATAAATCCTAACTGTCTTAAAGTAGAAAAGGCAATAATTTTCTTTAAATCATTTTCTAATAAAGCATTCAGACTAGATATAAACATTGTTAATAAAGAAATATATATTAAAAAATAAGTATTAAAATTTATTAAATAAATATTAAAACGAATTAATAAATAAATACCAGAGGTCACCAATGTAGAAGAATGAACCAACGAAGAAACAGGTGTAGGGGCAGCTATTGCACAAGGAAGTCAAAAGGAGAACGGGAATTGAGCTCTCCTAGTAAACGAAGTAAAAAGAATTAAGTAAATAAAAATATTTAAATCAATATCAAAAAAGAAATTATATAAAAAAAAATGTCAACAACCAAAATTGAAAAAAAAACCAATGGATAAAATCAAAAAAACATCCCCAAAACGATTAATTAGAACAGTTAAAAGACCAGAAATTATTCTTAAAGAATTTTGATAATAAATAACTAAACAATATGAAATTAATCCTAAACCGTCTCAGCCAATAAGAATTCTAATTAAATCAGGAATTAAAATAAAAAAAATTATTCTTAAAATAAATATAAATACAAAATAAAAAAAACGAATAAATATTTTATCACCCATTATATATCCAATTCTATAAAAAAGAACACAACCAGAAATTAAAAAAACTAAAGACATAAAAATTAAAGAAATTCAATCAAATAAAAGCAATAATGTTAAATTAAATCCGTTTATATCAAATAAAACTCATTCATAAAGAACAACAATATTAAATTCATAAAAATAAATACTAAAAAAAAAAAAAAAAAAAAAAAAAAAAAAAAAGCAATTTAATCTAAATAACATAGTTCTTCCTCTAAAAGATCTTTGAATTCACAAATCAAAATTTTAAAATTTAAACTAAAAGAACAAATTAATTAAAACTAAAAAAAAAATTTAAGGAAAGAATTATAAAAAATACAGGAAATCCATGAAGAAAGAGAATAAAATATTCCATTAAATAACAATAAGATCTATATTTTATTAATCTTGATATAAATCCATGCTGTGTTAAAAAAAAAATTGTTAATCTATAACAAGCAGATAAAAATAAAATAAAAAATAAATATATAAAAGTTAAATTTCTCCAAGAAAGACATCTTAAAACAATAAAAATCTCAGAAAATAAATTAATTGAAGGAGGACATGATATATTTATTACACAAAAAACAAATCAAAACAAAGACAAAGAAGGTAAAAATCTAATTATACCCTTTAAAATAAAGAATCTACGTCTTGAAAATCGATTATAAACAATACCTACAAGAAAAAATAATCCCGAAGAAACAAAACCATGACCAATTATTAAAACTAAGGAGCCTATTATACCACATCAAGTTATAGTAAATAAACCAACAATTACTAAAGATATGTGACAAACAGAAGAATAAGCAATTAATATTTTTAAATCTCTTTGTACAATACAAATAAATCTAATTACAATACATCCCCACAATCTTAATCTAATAAAAAAATATCTATAATTAAAGATAAACTTATAAACAAAAGGAATTACACGAATAAAACCATATCCTCCTAATTTTAATAATACCCCAGCCAAAATCATTGACCCACCAACTGGTGCTTCTACATGAGCCCTGGGTAATCAAGAATGAAACCCAAACATAGGAAACTTAATAAAAAAAGACATAAGTAAAAAAAATATTAAAAAATATCTTCTAAACTTATAATCTAAGAAATAAGAGAATCTTCCTTTTGATCTTATCATATAAAAAATAATTAATAAAAAGGGAAAAGAACCAAATAAAGTATAAAAAATTAAATAAAATCCTGCCCCCAAACGTTCAGGCTGATAACCTCAACCAAATAAAATTAAAAAAACAGGTAATATTCTTCCCTCAAAAAAAAAATAAAAATAAAAAAAATCTATTACTGAAAAAACTAAAAACAAAAAAATTATAATAAAATTTAAATAAAATACATAAAGAGACTTAAAACTTAAAAATCTTCTAATTAAAGATAAAGAAATTATTAAACAAATTCAAATAGTTAAACAAATAAAATTAAAAGAGATAAAATCTATACCAAAAATATATGAAATAAAGCAAAAATTAAAAAAATAAAAATTTTTTAAAAAAAAAAAAAAAAAAAAAAAAAAAAAACTATAAACATAATATAAAAGATTAAAATTCAAAGGAATCATAAAAATTAAATAAAAAATAAATTTTAACATATTCTTATTCTTATTAAATAATCAAAGGAATCTTTACGTACTAAAAAAACTATAAGAGACAGACCAAGAACTCCATCACAAACAGTAAACACTAAAAAAATAATTCTAAAAAAATTTCTATACAAAAAATTTATAAAATAAAAACAACATAAACCAAAAATAGAAATAGATATAAATTCAATTATTAATAAAGAAAGTAAAAAAAATTTACGAACAAAAAATAATCCAATAAATCCAGAAAAAAAAATTATTAATAAAATATTCATTAGTTTTTAATTAATAAAAAGTAATTAATTTAAATTGTTTTTGTAGTTTAATTAAAACAGTGATTTTGTAAATCATTAATTAGAAAAATATTTCTTAAAAACAAATCAGTAAAGAAATATCTATTTCTTCATTAGTCTCCAAAACTAAAATTTTATATTAAAATACTTACTGAATGTCAATTTTTATAATAATTTTATCAATTATAACACCTTTTATAAGTCACCCGATTTCACTAGGTTTTATTTTACTTATTCAAACAATTTTAATTTCAGTTAACCTTTTTAATAGTTTAGAATCTAGATGATATAGATATATTTTATTTATTACAATCATTGGAGGAATAATAGTAATATTTATATATATAGCAAGAATTTCATCAAACGAAAAATTTGAAATAATAAATTTAAAAATTATTATATTTTTATTAACAATTTTTGTTTTATTTATATATACATTTAATAAGACAAATTTAATAAATGAAATAAGAACAAATATAAAAGAAAAAAAAATTATTTTTCAGGAATTCCAAGAAGTAAAATCAACATTTAAATTATTTAACTTTAGAAAAAATAAAATTACCATTTTATTATTAATAATCCTTTTAATTACCATAATCAGAGTAACAAGTATTTCATCATCATTTGAAGGACCTCTAAAAAAAACTTATGTTTAAACCCAAGCGAAAATTAACTTTTATAAATAATTTTTTAATTGATTTACCTTCACCCTCTAATATTTCAACATGATGAAATTTTGGTTCTCTTTTAGGTATATGTTTAATACTTCAAATTGTAACAGGGATTTTTTTAGCAATACATTACTCCCCTAACATTTCTAATGCATTTAAAAGAGTAATTCATATTATACGAGATGTAAATTACGGATGAATAATACGAAATATACATGCCAATGGAGCCTCAATATTCTTTATTTTTATTTATTTACATACAGGACGAGGACTATATTATGGCTCATTTAAATTAAAAAAGACATGAATATCAGGTACAATAATTTTACTAATTTTAATAGCAACAGCATTCATAGGATATGTTTTACCATGGGGACAAATATCATTTTGAGGAGCTACTGTTATTACTAATTTAATTTCTGCAATTCCTTATTTAGGTGAAATAATTGTCCAATGAATCTGAGGAGGATTTGCAGTTGATAACCCAACATTAAACCGATTTTTTACCTTTCACTTTATTTTTCCATTTATTATTTCAATAATAGTAATTATTCACTTAATTTTTCTCCATGAAACAGGTTCATCTAATCCTTTAGGAACAAAAAATAATATTGATAAGATCCCCTTCCACCCATACTTTACTATTAAAGATATCCTGGGATTTATTATATCATTGTCAATGTTTTCAATTATTATTAATTTAAATCCATATATATTAACAGATCCAGAAAACTTTACAATAGCAAATCCTCTTGTTACACCCATCCATATTCAACCTGAATGATATTTCTTGTTTGCATACGCAATTTTACGATCAATTCCTAATAAATTAGGAGGAGTAATTGCACTAATAATATCAATTTTAATTTTACTATTTTTACCCTTATCTATAAAAAATAAGTTTCAGAGAAATAAATTCTACCCAGTAAACAAATTTATATTCTGAATACTAGTAAACTCTTTTATCCTTTTGACATGAATTGGAGCACGACCAGTAGAAGAACCTTACATTATTACAGGACAAGTATTAACTGTAGTATACTTCTTAATATTTTTATTTTTGCCATCAATTTCAAAAAAGTGAGATAAAATTTAAATTTAGTTAATTAGCTATAAGCATTATATCTTGAAAATATAAAAAAGAATAAATTTCTATTAACTTAATTTAAATTACTAAAAAAAATGAAATAAAAATAAATCTTTATTCCAATAAAAATTATTAAAAAATTTAAAACACAAGGTAAATAACATTTTCAAGATAAATATATTAACTTATCATAACGATAACGGGGAAAGGTACCTCGAATTCAAATAAAACAAAAAACTAAAAATAAAAATTTTAAATAAAATAATATTCCAAAGGCATCACCCCCAAAAAAAATAGTTACTATAAAAAAACTAAGAAACATTATATTTGTATATTCAGATAAAAAAAATAAAGAAAATATAAAAGATCTATACTCTACATTAAACCCAGAAACTAACTCTGATTCACCTTCAGAAAAATCATAGGGGGATCGATTTGTTTCAGCTAAACAACAAGAAAAAAAAATTATAAATAAAGGAAAACAACAAAAAAAAATTCAAATAAAAGATTGAATTATAATAAAATTAATAAAACAAAATCTTTCAACAAATACTACTAAACATAAAATAATTAAAAAGAAACATACTTCATAAGAAATTCTTTGAGCTACTGAACGTATTGCACCAAATATAGAATATATAGAATTTGAACACCAACCAGAAATTATAATTACATAAACACCAAGTCCAGAACAACATAAAAAAAATAATAAACCATAAAAAAATCTAATTAAATTAAAAAAAAAAGGATATAATAACCAAAACATCAAAGAAATAGTTAAACCAAATAAAGGAATAATAAAATAAATTAAATAATTACCAAAACTAATAAAATAAAATTCCCTTGAAAATAATTTTAAGGCATCAGAAAAGGGTTGTAAAATACCTATAAAACCTACCCTATTAGGACCCCTTCGAAATTGGATATAACCTAAAATTTTACGTTCAAATAAAGTAAAAAAAGCAACACCCAATAAAATAAAAATTATTAAAAAAATCACTCTAATAATAAACATTTACTAAATGTAAAAACTACATTATTAAATTCTAAATTTAAAGCACTTATTCTGCCAATTCAAGTAAATAATTATTATAATTCAAAGGTCCTTTCGTACTAATTGAACTTATTAAAAAGATAGAAACCAACCTGGCTCACGCCGGTCTGAACTCAGATCATGTAATTTTTTAAAGGTCGAACAGACCTAAAATTGTAAAACCTACCTCACAACTTAAAATTAATCCAACATCGAGGTCGCAATCATAACTATCGATATGAACTCTTCAGTTATATTACGCTGTTATCCCTAAGGTATCTTTTTCTTATAATCAAAATAAAGGATCAAAAAAACCAAAAAAAATTGTTAAAAAAAATTAAAGTTTAAAATTTTAACTATCACCCCAATAAAAAAATATAAATTTTAATTAAAGAAAAACAACTAAAAATTAAATAAAAAAAATTTTAAAGATCTATAGGGTCTTATCGTCACTTAAAATTATTTGATCTTTTTAAATCAAAAATAAAATTCAATTAAATTTAATAAATAAAGTTATTTTTTCATTTAACCATTCATTCCAGACCTCAATTAAAAGACTAATTATTATGCTACCTTAGCACAGTTAAAATACTGCGGCTATTTAAAACATGTTCACTGAGCAGGCTTGACCTAAAAAAAAAACTTTAGGACATGTTTTTGTTAAACAGGTGAAAAATAAAATTTGCCGAATTCATATATCAAATTTTTAATATTTACTAATTTAATCATTATTATTTTAAAAAAAATTATTTATAAAAAACTAATAAAAAAATAAATTAAATTATATTGAATATTTTAATTTATTACAAACTTTAAATTAAGACAAATTCTAAATCTAAAAAAAATATTTTATCTGAAAAATTTTAAATATTTAATGAGATTATCCCCAATAAAATTTGAAATTAAAATGAAGTAATAAAATAATTATTCAAAAAAAAATCATTAATTAAATTAAAATCTTAGAAAACTAGATATAAACCCAAACGAAATTTCATTTCAAAACCAAATTAACTTTTTATTTAATTTTAAAACATTAATAAACAAATTAATTTAAATCTTGAATATTCGAGAAATAAATAAATAAATTTTTAAAATTAATTAACCCTGATACAAAAGGTACTACAAAAATGTATTCTTTAAATTTTATTTAAAATATTCCCTTTCAGTAAAATAAACTAAAAATATAAAATTTTGTATAAATAATAAATAACTATAAAAATAAAATTTATAAATAAAATTAAAAAAAAAAAAAATTAAATAATATCAATCAGAAAAAATCAATTTAATGATTAAAAATTTTATTGTAAATAAAAAAAATTTTCTGTTTCTAGATACACTTTCCAGTACATCTACTTTGTTACGACTTGTCTCAATTTATGAGAATGACGGGCGATATGTACATTTCTAAGAACTTGATTCAAAATTTTAAATAAAAATAATTACTTTTAAATCCAAATTCAAAATTAATTCATATTAAAAAATCTTTTAAAAAAATATTATTGTAACCCATAATAACCTAAATATAATTGCACCTTGACCTAACATAAATATAATAATATATAAAGAAAATTAATTTTCAATAGATTCAACGACAGAGATATACAAAATAATTTAGGTAAAATTAATCGTGGATTATCATTTAAATTACAGGTTCCTCTAAAAAGATTTAAAAACCGCCAAATCTTTTAAATTTCATAAAATAAATACTCACTGGAATTTCAATAAAATTTTCTAAAATAACAGGGTATCTAATCCTGGTCTAAATATTAGATTAAATAGAAAAAATATTTATAATTAATAAATTTCACCTAAATTAAAAATTTTTTAAAAAATAATCTAAAATCCAAAAAAAAAAAAATTAATTAACTCAAACATGAAATATAACCGCGAATGCTGGCATAACATTTTCCTGTTTTTAAAAAAAATTTATCAAATAAAAAAATTTATTTAAATTAAAATTAATCACTGAAATTAAATAAATAATCATTTAGAAAGTTTATTCTTCAAAAAAGTTACATGCAAAAAATTTTTTAAATTAATTATTTAAACTAAGATCAAACTCTTTCAAGAAATCATATTTTTTGTGGAACCTTTAAAGCTTCCTCCAGGAGGTATCTTGATTAAAGAAGGAAAAAAAAAAAGTTTTTACATTAAGATTTACCAGGAATAACCTTAACCAAGTCAAATAGAATATTTTATTGTACCAAAACTTAGCCCCCACTAAATTTTTTAACAAAAGTTTTTGACTCATAAGAAATCATATTTTTTGTGGAACCTTTAAAGCTTCCTCCAGGAGGTATCTTGATTAAAGAAGGAAAAAAAAAAAGTTTTTACATTAAGATTTACCAGGAATAACCTTAACCAAGTCAAATAGAATATTTTATTGTACCAAAACTTAGCCCCCACTAAATTTTTTAACAAAAGTTTTTGACTCATAAGAAATCATATTTTTTGTGGAACCTTTAAAGCTTCCTCCAGGAGGTATCTTGATTAAAGAAGGAAAAAAAAAAGTTTTTACATTAAGATTTACCAGGAATAACCTTAACCAAGTCAAATAGAATATTTTATTGTACCAAAACTTAGCCCCCACTAAATTTTTTAACAAAAGTTTTTTGACTCATAAGAAATCATATTTTTGTGGAACCTTTAAAGCTTCCTCCAGGAGGTATCTTGATTAAAGAAGGAAAAAAAAAAAGTTTTTACATTAAGATTTACCAGGAATAACCTTAACCAAGTCAAATAGAATATTTTATTGTACCAAAACTTAGCCCCCACTAAATTTTTTAACAAAAGTTTTTGACTCATAAGAAATCATATTTTTTGTGGAACCTTTAAAGCTTCCTCCAGGAGGTATCTTGATTAAAGAAGGAAAAAAAAAAAGTTTTTACATTAAGATTTACCAGGAATAATCTTAACCAAGTCAAATAGAATATTTTATTGTACCAAAACTTAGCCCCCACTAAATTTTTTAACAAAAGTTTTTGACTCATAAGAAATCATATTTTTTGTGGAACCTTTAAAGCTTCCTCCAGGAGGTATCTTGATTAAAGAAGGAAAAAAAAAAAGTTTTTACATTAAGATTTACCAGGAATAACCTTAACCAAGTCAAATAGAATATTTTATTGTACCAAAACTTAGCCCCCACTAAATTTTTTAACAAAAGTTTTTGACTCATAAGAAATCATATTTTTTGTGGAACCTTTAAAGCCTCCTCCAGGAGGTATCTTGATCTATTCACTATAAATTATATTATAATAATGAAATAAATTACATAAATGAATCACTTTATACATAAAGTTCTGTTGTTTAATAAATTCCTAAATGATTATAATACATAAAAATAATTAGTTAATATAAATCTTTTATTATATAATAATTATATATATATAATATTTAAATATAATTAATTAATATAAATCTTTTATTATATAATATATATATATATATGAGCAAGTTTTTTTTTTTTTTTTTTTTTTTTTTTTTAATTATGAATTTTAAAAAATTATAAAATATAGTTTATATAAATATTTATACAATAATAAATAACTATTATTTTTATAATATAAATTATTTTATTTATATAAATATTTTAAATATTAATATTTTTATTAATTTTTACATATGTTAATAAAATATTTAATTAAATTTAATGATATAGATGATTATACTAATATTAAATGTTTATATTAATTTAATAATTATATAGCTTATAAATAATAAAATATTTATATTAAATAAATTTAATTATATTATATAAAATATTTTTATAGTTATATATATATATATATTTATAATATTAATTAAATATATTATATATTATAAAATATTTATATAGTTATATATATATATATATTTATAATATTAATTAAATATATTATATATTATAAAATATTTATATAGTTATATATATATATATATTTATAATATTAATTAAATATATTATATATTATAAAATATTTATATAGTTATATATATATATATATTTATAATATTAATTAAATATATTATATATTATAAAATATTTATTATATATTAAATAAATCTTTCAAATTTAATTAAATGTTTAAATCATTCCCTTATTTTTTTTTTGTAGTATAATAATATTTATATTTATTTTCTTATTATTAATAAAATATTTTATTATAAAATATTTAACAGAAACAATAAAACTAATTCAGAAATATCAAATTTTCTAATTTTTGCTCTTTTTATCAATTTTTTTCAAAAAAATTACAAAAAATCAAGAAAAAATCCAAAATTTTGCGATTTTTTCCTTTTTTTTTAAAAAAAAATATTTCTCATTTTTTTTTTACGTTAATTTATTTAAATAAGTTACGTACTATTTTTTATTAACTAGAAATATA
>Seq6 [organism=Pseudosymplanella nigrifasciata] mitochondrion, complete genome
AGTGAGATGCCTGATTAAAGGGTTATTTTGATGTAATAAAAAAAGTAAAATTTTACTCTCACTATTACAAATTTTGGAATTAAACCAAATCTAAAGAATTCAAAATTCTTTATGCTTCATACATTAAATTGTAAAAAGATAAGCTAAATTAAGCTAATGGGCTCATAACCCATTTATGAAAAAAATTCTCTTTTTAATTTTAATAAATTCTAGAATAATAATATTTTTAATAATAATAACTACGAGAACATTAATAGTATATTCATCTTCCAGATTTTCAATATCTTGAATAAGAATAGAAATAAATATAATTATATTTTTACCAATAATTACAAAAAGAAAAAAAATAAAAGATCAATCAATAAAATATTTTATTATCCAAAATTTGTCATCCTCAATCTTATTATTATCAATAATTATAAATCTAAAAATTGAAACCCCCATCAATTTTGAGAAATTAATAATAATTAGATTAATAATAAAAATAGGAATAATCCCCTTCCACTTGTGATTAATTTCCTTTATAGAAAAACTTTCTTGAATAAACTGCTTTTTTATAAATTCTATTCAAAAAATTTCACCTATTCTAATTATTCCACAAATAATTAACTTTAAATATACCTTAATACCAATAATTTTTTCTCTTTTAATTGCACCAATTGCAATACTAAAATTAAATTCATTAAAAAAAATTATAGCATACTCTTCAATTTACAATTCCCCATGAATAATTTCATCAATTTTCCTCTCAAAAAAATTATTTATTATATTTTTTATTATTTACTCTTTAATAAACTTCACATTTATAAAAAAAATAGAAAATCAAAACTCATTATTTTTAAATCAAATCACTGAAAAGAACTCATTAAATAAATTAAATTTTGTTATTAATATAATTTCAATTAGAGGAATACCCCCTACTCTAGGATTTATACCAAAATGAATAATTTTAATTAAAATAAATGAAGTATCTTTTATAATTTCAATTGCAATACTATTTTCATCTTTTATTTCAACATTTATTTACTTAAAAGTTGTATCTTCCATATTAATAAACCAAACAACAAAAAAAAAATTTTTCAAAATAAAAAAAATATATGAACTAGAAATTACAATTAATATTTTAGGTTTACTTAACTTTATCATGCTTAAACCAAGCTAAAAGGATTTAAGTTAATTAAACTATTAACCTTCAAAGTTAAATTTATATGATTGTTCTAGTATAAGCCTTAGCTTATACGAAGCATTCTTAAATTTGCAATTTAAGTTTAAACTTAAGACTTAATAATGAGAGGCAAAAACCTTAAATAAATTTACAATTTATTACTTTAATCAGACATCCCATTTATACTTATTTTAAATTTCTTATATATTAAAATATGTATAAATGAATATTTTCAACTAACCACAAAGATATTGGTACTCTTTACTTTATCTTTGGATTATGAGCTGGTCTTTTAGGCACAATAATAAGAATAATTATTCGAATAGAATTATCCCAACCAGGTTCAATAATCAAAAATGATCAATTATATAATACTATTGTTACATCTCATGCATTTGTAATAATTTTTTTTATAGTTATACCTATTATAATTGGAGGTTTTGGAAACTGAATAATCCCATTAATAATTGGAGCCCCTGATATAGCTTTTCCACGATTAAATAATATAAGATTTTGACTTTTACCAGCATCAATTACATTATTAATCTCAAGTTCAACCTCAGGTTCAGGTTCAGGAACTGGATGAACAGTTTATCCACCCCTTTCTAGTCAAATGGCCCATTCTGGACCATCTGTAGATTTAACAATTTTTTCTCTTCATGTAGCAGGAATTAGATCAATTCTTGGAGCGATTAATTTTATTTCAACAATTTTAAATATACGAACAAAAGGAATAACCTTTGAAAAAACACCATTAATATGTTGATCTGTTTTAATTACAGCAGTTCTTTTACTTATTTCACTCCCAGTTCTTGCAGGAGCAATTACAATGTTAATTTTAGACCGAAATTTTAATACAACTTTTTTTGACCCCTCAGGAGGTGGTGATCCAATTTTATATCAACACTTATTTTGATTCTTTGGACATCCAGAAGTTTATATTCTTATCCTACCAGGATTCGGATTAATTTCACATATTATTATAATAGAAAGAGGAAAAAATATTACATTTGGACACTTAGGAATAATTTACGCAATAATCTCAATTGGAATTTTAGGATTTATTGTTTGAGCTCATCACATATTTACAGTGGGTATAGATGTAGATACACGAGCATATTTTACTTCAGCTACTATAGTAATTGCTGTACCAACAGGAATCAAAATTTTTAGATGAATTGCAACAATTCAAGGATCACCAAAAATAAATTCACCCCAAATAATATGATCACTAGGATTCGTATTTTTATTTACTATAGGAGGATTAACAGGTGTAATCTTAGCAAACTCGTCTATTGATATTGTTATTCACGATACATATTATGTTGTAGCCCACTTTCATTATGTGTTATCAATAGGAGCGGTTTTTGCAATTATAGCTAGAGTAATTCACTGATTTCCCTTAATTATAGGAGTAATATTAAACAAAAAATGATTAAAAATTCATTTCTTTATTATATTTACAGGAGTAAATATAACCTTTTTTCCCCAACATTTCTTAGGATTAGCAGGTATGCCTCGTCGATATTCAGATTATCCTGACACAATATTTTTATGAAATTTCATTTCATCAACTGGTTCTATTATTTCAACAATCAGAATTATAATTTTTATATTTATTTTATGAGAAAGAATTATATTTAAACGAATACCAATTTTTAAAAACAACAATTTATCCTCAATTGAATGATCAATAAATTTACCACCCTCAGAACATTCTTTTAATGAATTACCCCTAATTAGAAAGTTCTAAGAGTGGCAGAAAAGTGTCATGAGCTTAAAATTCATTTATAAATTTATATTTCCTTAGAAATAACAACATGAATAAAATTTAACTTAATAAATAGAGCAAGACCTATTATAGAACAATTAATTATATTCCATGACCACACTATAATTATTATTTTATTTATTATAATTACAGTTATAATAATAATAACATTTATATTAAAAAGAAAATTTACAAGACGAATAATTTTAGAAAACCAATTGTTAGAAACTCTTTGAACTATAATTCCAGCAATTACGTTGATTTTTATTGCACTCCCCTCTTTAAAGATTCTTTATATTATAGAAGAATTGATTAACCCTTCTATTACTGTAAAAATTATAGGACACCAATGATACTGAACATATGAATATTCAGACAAAAAAAAAATAGAAATTGAATCATATATAATTAATAAACCAAAAAAAAATGAATTTCGTCTTTTAGAAGTTTCAAACCGAATAATTTTACCCTTTTCCACCCAAACACGATTAATTATTTCCTCTTCTGATGTTATCCATTCATGAACAATCCAATCATTAGGAGTAAAAATAGATGCCATTCCAGGACGATTAAATCAATCATCAATTTATATAAAAAAACCAGGACTATTTTTTGGTCAATGTTCAGAGATTTGTGGTATAAATCACAGATTTATACCAATTTCTCTAGAAAGAATTAACATAAAATATTTTATTAAATGAATAAAAAACTTTAATTAATTTTTTTTTATTAAACATTAAGTGACTGAAACGAAAGTAATGGTCTCTTAAACCAAATTATAGTATCCATCAAATACTCTTAATGAAAGAAGTTAATTTAAAAAAAAATATTTATTTGTCAAATAAAATTTGCATAAGTTAAAATTGTACTTCTTGATACCACAAATATCACCAATTTGATGAACTTCCATAATAATTATTTTATCCATTTTAATTACTCAAGTAATAACATTTATAGAATATGATAAAGAAAAAAAAAAAAAATTTTTTAAAAAAAAAATTAGAAATAATAAATATTTAAATAAAATTAAATGATAACAAGTCTATTTTCATCTTTTGATCCATCATCAAATATTTTACAAATAAATTGAACCATATTAATTTCACCCTTAATTTTGTTACCAATAAATTTTTGAATAAAAAAATCACGATGATTAATTTATAAAAAAAAAATAAAAAATAAAATTTATAACGAACTTATAAACTCTACTAATCATAAAGAAATAATATATCTATCAATAAGAATTATAACAATAATTTTAATAAATAATTTTTTAGGATTATTTCCTTATATTTTTACACCTACAAGACACATCTCAATTTCAATATCAATTTCATTACCACTATGAACTATACTCATAATTTATGGATGAATAAATTTTTCAAATTCTATATTTAAGCATCTTTTACCAATTGGTACACCTAGAGCAATTATACCTATAATAATTATTATTGAAACAACAGGAAATTTTATTCGTCCTGTTTCACTATCTGTCCGTCTTACAGCAAATATAATTGCCGGTCATTTACTAATAACTTTATTAGGAGATATAAATTCAATTAAAATAATTATATTGATTATACCAATACAAATTATATTAATTTTATTTGAATCAGCTATTTCAATTATTCAAGCATATGTATTTTCTACATTAATTACCCTTTATTCTAGAGAAATTCCCTATGAAAAAAAATCACCCATTTCATCTTGTCTCTAAAAGTCCATGACCAATTCTGTCCTCAATAAATATTTTTACAAATATTTTTACAACTATACTAGGAATTACAATATGAATATATAAAAAAAATATTATATTTATAATTACAGGAACTTTATTAACATCTGTTTGTGCAATTTTATGATGGCGAGACATTACACGAGAATCAACTTTTCAAGGAAATCACACAATAAAAGTAATAAAAGGATTAAAAATAGGAATAATTTTATTTATTATATCAGAAATAATATTCTTCTTTTCATTTTTCTGAAGATTTTTTCATTCAAGTCTTTCCCCATCAATTGAAATCGGTATAAATTGACCACCTAAATCAATTAAATCATTTAATCCTTTAGAAGTACCTTTATTAAATACTATCATTCTACTTTCTTCAGGAGCAACAGTTACATGAATACATAATAGAACACTTAATAATAAAATAAATCAATCAATAAAATCAATAGCAATAACTATTACTTTAGGAATTTATTTTACAATCTTACAAAAATGAGAATATTCTCAGTCAGAATTTGCTATTTCTGACTCAATTTATGGATCAACATTCTTTGTTTCAACAGGTTTCCATGGAATACATGTTATAATTGGAACACTATTTCTAATAGTAATATTATTACGAATAAAAAAATTACACTTTTCACAAAATCATCATATAGGATTAGAAGCAGCCATCTGATACTGACATTTTGTAGATATTGTGTGACTTTTTCTTTATATTTCAATTTACTGATGAGGTAAATAAATTAAATTCTTTTAGTATAATAAGTATAATTGACTTCCAATCAAAAGGTTAATTAATTAAAAGAATAATTAAAATTTTTTATTCATCAATAATCATTTTGCTTATTACAACACTAATATTTTTATTAACAACATTAATATCAAAAAAATCAAAAATAAGACGTGAAAAAAATTCACCATTCGAATGTGGATTTAACTCACTATCATCACCACGAAAATCATTTTCTACACATTTCTTTCTTATTGCAACTATCTTTTTAATTTTTGATGTAGAAATTTCTCTAATTTTACCAATTTTTAATACTAAAATATCTATTTTAAATGAATGAATAATTTCGTCAACTACCGTATTATTAATTTTAATTTTAGGATTAATACATGAATGAAAAAACGGAATACTAGAATGATCAAAATAGGAGTATAGTTAAATATAACAGTTTCTTTGCAAGAAAAAAGTATTGTTTTCAATTATTCTTAAAGTAAAGAAGTAAAATACAATTTAATTTCGACTTAAACCTAGGGATAAATCCCCTTACTTAAATATATTAATTGAAGCTAAAAAGAAGCATTCCACTGTTAATGGAAAAATTGGAAATTAACCCTATTAAAAGAATAATTTTAAAGAAGCTGCTAACTATCTTAATAGTGTTAAATCACTTTATTCTTTAAATTTATATAGTTTAAAAAAAAAACATTATATTTTCAATATAAAAATAAAAAAATTTTATAAATAAAAAATTTTTTTTATATCTAAAGAATAAAATATTCATCTTAATATTTTCAATATTAAACTTTTAATTAAGCTACCTAAATATAAATTTTATTAAAATAAAATAAAAAAAATTAAAAAAATAAAAAAAGAAATTATATAAATATAAAATCTTCTAAAAAAAAAAGATGAAAATAAACCAGAAATTCAATTTAAAAATCTAATTAAACCACCTGTTAAAAAATAATCTAATCAACCATCATCAATCAAATTTATACAAACTACTCTAAAAGAAAAAAATCGTTTAAGTAAAAAGGTTGAAGAAAAATAATTTAAATAAAATATTGAACTAAAAAAATAAGTAAAATAACCAAAGCTTAATAAAAAAATTTTTTTAAAAAAATTGAAACATATAAATAAAGAAAAAAACATTAAAAATAAAGGTAAAATCCTAAACCCAAATTCTACAAAAAAAATAAAATCAATAAATAATCAATAAAGTAAAGAACCAATAAATAAAGAGAAAAAATATAAAAATAATATAGAAAAATTTATATAAAATCTATACTTAAATCTAATTAAAGAAAAAAAAAATGTTTCACAATAAAATAAATAATAAATTAAACGAATACTATATATAAAAGTTAAAGAAATAGAAAAAAAAAAAAAAAAAAAAACTAAATTTCTAAATTCCATTAAATAAAACAATTCCAAAACAAAATCCTTAGAATAAAAACCAGAAAAAAAAGGAAAACCACATAAACATAATAAAGAAACAAAAAAACAAGTTGAAACATAAGGACACTGAAACAACAAACCACCTATAAATCGAATATCCTGATTACCATAAAAACAATGAATAAAATAACCTGAACAAAGAAATAACAATGATTTAAAAATAGCATGAATTAATAAATGAATAAAACATAAAGTTAAACAACCTAAAGAAAGAATAAAAAATATAAAACCTAACTGTCTTAAAGTAGAAAAAGCAATAATTTTCTTTAAATCATTTTCTAATAAAGCATTAAAACTAGCCAAAAATATAGTTAATAAAGAAATATATATTAAAAAATAAGTATTAAAATAAATTAAATAATTATTAAAACGAATTAACAAATAAATTCCAGAAGTTACTAAAGTAGAAGAATGAACCAAAGAAGAAACCGGTGTAGGTGCAGCTATTGCACAAGGTAGCCAAAAAGAAAAAGGAAATTGAGCACTCCTAGTAAAAGAAGTAAAAAGAATTAAATAAATAAAAATTCTTATTTCTAAATCAAAAAAATAATTATATAGAAAAAAATGTCAAGAGCCAAAATTAAAAAAAAAACCAATAGATAAAATTAGAAATACATCACCAAATCGATTAATTAAAACAGTAAGAAGACCAGAAATTATTCTTGAAGAATTTTGATAATAAATAACTAAACAATAAGAAACTACCCCTAACCCATCTCAACCTAACAATAAACAAATCAAATCAGGAATTAAAATAAAAAAAATTATTCTTAAAATAAACATAAATAAAAAATAAAAAAATCGAACAAAAGTTTTGTCCCCACATATATAACCAATTCTATAAAAAAAAACACAACCAGAAATCAAAAAAACAAAAGACATAAAAATTAAAGAAATTCAATCAAATAAAATTATTAAAGTTAAAGTAAAACCATTTAAATCATATAAAACTCATTCAAAAAGAACAATTATATCAAATTCATAAAAATAAATTCTAAAAAAGAAAAAGAAAAAAAAAAAAAAAAAAAAAAAAAAAAAAAAAAAAAAAAAAACAATTTAATCTAAATAGCACGGTTCCTCCTTTAAAAGATCTTTGAATTCACAAATCAAAATTTTAAAATAAACTAAAAGAACATTAACCAAAAAAAAATCTTAACTTAATTATTATAAAAAAAACAGGAAAACAATGTAAAATTAAAATAAAATACTCATGAACATAACAATAAGATCTATACTTCATTAAACTAGAAAAATTACCATGTTGAGTTAAAAAAAAAATAGTTAATCTATAACAAGCAGACAAAAACAAAATAAAAAATAAATAAATTAAAGTTAACTTTCTTCAAGACAAACATCTAATAACAATTAAAATTTCAGAAAATAAATTAATAGAAGGAGGACATGACATATTTATTAAACAAAATAAAAATCAAAAAAAAGATAAAGAAGGCAAGATTCTAATTAAACCCTTTAACACAAAAAATCTACGTCTAGAAAATCGTCTATAAACAATTCCTACAAGAAAAAAAAGACCTGAAGAAACAAAACCATGTCCAATCATAAGACATAAAGAACCAAAAAACCCACATATTCTTATAGTAAATAAACCTACAATTACTAAGGACATATGACAAACAGAAGAATAAGCAATTAATATTTTTAAATCTCTCTGAATAATACATAAAAATCTAATAATAACACAACCTCAAAGACTTAATCTAATAAAAAAAAATCTATAATTATAAATAAATTTATATATAAAAACTGTTAATCGAATAAATCCGTACCCTCCTAATTTCAATAATACACCAGCTAAAATTATTGAACCCCCCACTGGGGCCTCAACATGAGCCCTGGGGAGTCAAGAATGAACACCAAACATAGGAAACTTAATTAAAAAAGAAAAAATAAGAAAAAATATTAAAAAATTTCTTTCAAACTTATAATTTAAAAAGTAAGAAAATCCACCATTTAAACTTATTATATAAAAAATAATTAATAAAAAAGGAAAAGAACCAAACAAAGTATAAAAAATTAAATAAAATCCTGCTATAAGACGCTCAGGTTGATATCCTCAGCCAAATAAAATAAAAATTACAGGTAATATTCTACCCTCAAAAAAAAAATAAAAGTAAAAAAAATCTATTACAGAAAAAACCAAAATTAAAAAAAATAAAATAAAATTTAAATATATAATATAATAAAACTTAAATTCTAAAAATCTTCTTAATAAAGATAAAGAAATTATTAAACAAATCCAAATTCTTAAACAAATAAAATTAAAAGAAATATAATCTATCCCAAAAATATAAGAAATAAAACTAAAGTCAAAAAAAAAAAAATTTTTTAAAAAAAAAAAAAAAAAAAAAAAAAAAAGTCCATAAATATAATAAACCAATTTATTAAAAAAAGGGATCATAAAAATTAAATAAAAAATAAATTTTAACATAATCTTATTCTTATTAAATAATCAAAAGAATCCCTTCGGACTAAATATACTATTAAAGAAAGACCTAGAACTCCATCACATACAGTAAAAACTAAAAATACAATTCTAAAAAAATTTCTATACAAAAAATATATAAAATAATATCTACATAAACCAAATAAAGAAATAGATATGAACTCAATTATTAATAATGACAACAAAAAAAATTTTCGTACAATAAATAATCCAATCAATCCAGAAAAAAAAATAATTAATAAAATAAACATTAGTTTTAAGAATATTAATATTTTAAATAAATGTTTTTATAGTTTAAAAAAAACAATGATTTTGTAAATCAATAACTAGAAAATTTAATGTTCTTAAAAACAAATGCTTTATTCAGTAAAGAAAATTATTCTTCCTTAGTCTCCAAAACTAAAATTTTATTTATAAAATATTTACTGAATTTTAATCTTAATATTTACTTTATCAGTTATTACACCGCTATTAAATCACCCCATTTCTCTTGGATTTTCTCTTCTTTTTCAAACGATTTTTATCTCAATTAACCTTATAAATTCATTAGAGTCATCTTGATATAGATATATCTTATTTATTACAATTATTGGAGGAATAATAGTTATATTCATATATATAGCTAGAATTTCATCAAATGAGAAATTCGAAATTTTAAGATTAAAAAAAATATTATTATTAACATTTATAATAATTTATTTATACATTTTAAACAAAAAAATTATTTATGAAATAAATACTAAAATACAAGAAATAAAATTAATTTACCAAGAATTCCAAGAAGTTAAATCAACTTATAAATTTTTTAACATAAACAAAAGAAAAATTACAATTTTTATATTAATAATTCTACTGATAACAATAATCTCAGTAACAAATATTTCATCCTCATTTGAAGGACCTTTAAAAAAAACTTATGTTTAAAGCAAAACGAAAAATAACATTTATTAACAACTTTTTAATTGATTTACCTTCGCCATCTAATATTTCTTCATGATGAAATTTTGGTTCATTACTAGGAATATGTTTATTAATTCAAATTTTATCAGGAATTTTTTTAGCTATACACTATTCACCAAATATTTCAAATGCGTTTAAAAGAATTATTCATATTATACGAGATGTAAATTATGGATGAATAATACGAAATATTCATGCAAATGGAGCATCAATATTTTTTATCTTTATTTATCTACATACAGGTCGTGGTCTATATTATGGTTCATTTAAATTAAAAAAAACATGAATTTCAGGAACAATAATTATATTAATACTAATAGCAACTGCATTTATAGGATATGTTTTACCCTGAGGACAAATATCATTCTGGGGAGCTACAGTAATTACAAACTTAATTTCAGCTATCCCATTTTTAGGAGAAATAATTGTACAGTGAATTTGAGGAGGATTTGCAGTAGACAATCCAACTCTAAACCGATTTTTTACTTTCCATTTTATTTTACCATTTATTGTGTCAATAACAGTAATTATTCACTTAATTTTCCTTCACGAGACGGGTTCTTCTAACCCATTGGGCACAAAAAATAATATTGACAAAATTCCATTTCATCCATACTTTACAATTAAAGATATTTTAGGATTTTCAATTTCTCTTTCAATTTTTTCAATAATTATTAATATCAACCCCTATATACTTACTGATCCAGAAAACTTTTCCATAGCTAATCCTTTAGTTACCCCTATTCACATTCAACCAGAATGATATTTTCTCTTTGCCTATGCAATTTTACGCTCAATTCCTAATAAATTAGGAGGAGTAATTGCTCTAATAATATCAATTTTAATTTTACTATTTCTACCTTTATCAATAAACAATAAATTTCAAAGAAATAAATTCTATCCAGTAAATAAATCCATATTTTGAATACTAATTAATTCATTTATTTTATTAACATGAATTGGTGCACGTCCAGTAGAAGAACCATATATTGTTACAGGTCAAATCCTTACAATCTTATACTTCTTAATATTTATATTTTTACCAATTTCTTCAAAAAAATGAGATAAAATTTAATTTTAGTTGATTAGCTTAAAGCGTTATATCTTGAAAATATAAAAAAGAATTAATTTTTTCTATCAACTTTTAATTTTATATTTAAATTACTAAAAAAAATGAAATAAAAATAAATTTTTATACAAATAAAAAAAATTAAAAAATTTAAAACTACAGGCAAATAACACCTTCAAGATAAATACATTAACTTATCATAACGATAACGTGGAAATGTACCCCGAACTCAAATAAAACAAAATACTAAAAATAAAAACCTTAAATAAAAAAAAAAACTTAAATCTCCTCCAAAAAAAATAATTACTATAAAAAATCTTAAAAACATTATATTTGAATATTCAGATAAAAAAAATAAAGAAAATATAAATGATCTATACTCAACATTAAACCCTGAAACTAACTCGGATTCACCCTCAGAAAAATCATAAGGAGAACGATTAGTTTCAGCTAAACAACAAGAGAAAAAAATTATAAATAAAGGAAAACAACAAAAAAAAAATCAAATATAAGACTGATTTAAAATAAAATTAATTAAATTAAAACTCTCCATATAAATTACTAAACAAAAAATAACTAAAAAAAAACAAACTTCATAAGAAATTCTTTGAGCAATCGAACGTATAGCCCCAAATATAGAATATATGGAATTAGAACATCAACCAGAAATTATAATTACATATACCCCTAAACCTGAACAACATAAAAAAAATAATAAACCATAAAAAAATCTAATTAAATTAAAAAAAAAAGGATAAAGAAATCAAAATATTAAAGAAATAACTAAACCAAATAAAGGAACAATAAAATAAATAAAATAATTACCAAATCTTATAAAATAAAATTCCCTAGAAAATAATTTTAAAGCATCAGAAAAAGGTTGAAATAAACCTATTACACCAACCCTATTTGGTCCCTTACGAAACTGAATATATCCCAAAACTTTACGTTCAAATAAAGTAAAAAAAGCTACACCCAATAAAATAAATATTATTAAAAAAATTACTCTTACAAAAAACATTTATTGAATGTAAAAATTACATTATTAAATTCTAAATTTAAGGCACTATTCTGCCAATTCAATTAATAAATATTATAATCTAAAAGTCCTTTCGTACTAATTAAATTTTTTAAGAAGATAGAAACCAACCTGGCTCACGCCGGTCTGAACTCAGATCATGTAATTTTTTAAGGGTCGAACAGACCCAAAATTGTAAAACCTACCCCACAACTTTAAATTAATCCAACATCGAGGTCGCAATCATAATTATCGATTAGAACTCTTCAATTATATTACGCTGTTATCCCTAAGGTATCTTTTTCTTAAAATCAAAAAAAAGGATCAAAAAAACCAAAAAAAAATGTAAAAAAAAATTAAAGTTTAAATTTTTAATTGTCACCCCAACAAAAAAACGAAAATCTTACTTAAAAAAAAACAACTAAAAAATAAATAAAAATTATTTTTAAGATCTATAGGGTCTTATCGTCACTCAAGAAAATTTAATCTTTTTAAATTAAAAATAAATTTCAATTAAAATTAATAAATAAAGTTATTTTTTCATTTAACCATTCATTCCAGACTTCAATTAAAAGACTAATTATTATGCTACCTTAGCACAGTTAAAATACTGCGGCTATTTAAGTTAAAACTCACTGAGCAGGCTGGACCTAAAATAAAATCTCAAGGACATGTTTTTGTTAAACAGGTGAAAAATAAAATTTGCCGAATTCATATATTAAATAAAAAATAATAATTTACTAATTTAATCATTATTTAATAAAAAAAAATTTTATCAAAAAAACTAATATAAAAATAAATTTTTAAATTCTTTATATACACATTTAAATTTTTTACAAACTTTAAATTAAGACAAATTCTAAATCTAAAAAAAATATATTTTAAAATAAAATTTTAAAAATTTAATGAGATTATCCCCAATAAAATTAGAAATTTAAATGAATCAATATATATATTAATTATCAAAAAAAAATCCTTAATTAAATTAAAATCTTAGTTAACTAGATATAAATTCAAACGAATTTCATTTCAAATCCAAAATAAATTTTTACTTAATTATAAAACATTAAAAAACAAATTATTTTAAATCTTGAATGTTCGAGAAATAAAACTATAAATTTTTAAAATTAATTAACCCTGATACAAAAGGTACTATAAAAAAATATTCTTCTTTTAAAATAAATAACTCTCCTATTCAGTAAAATAAACTAAAAATAAAAAAATTTTTTCTAAAATTTTTAATAAACTATATAAATTATATTTCTAAACAAAAATAAAAAAAAATATTATTAAATATAAAATCTCAGAAAAAATCAAATAAATGATTAAAATTTTATTGTAAATAAAAAAAATTTTCTGATTCTAGATACACTTTCCAGTACATCTACTTTGTTACGACTTGTCTCAATTTTTGAGAATGACGGGCGATATGTACATAAATAAGAACTTTATTCAAAAAATCAAATAAAAATTTTTACTTTTAAATCCAAATTAAAACTTAATTCAAATTAAATTATTCAAAAAAAAAAATTAATGTAACCCATAATAACCCAAATATAACTGCACCTTGACCTAACATAATTAATCAAAATTAAAAAGAAAATTAATTTTCATTATATTCAACGACAGAGATATACAAAAAAAATTAGGTAAAATAAATCGTGGATTATCATTTAAATTACAGGTTCCTCTAAAAAGATTTAAAAACCGCCAAATCTTTTAAATTTCATAAACTTAATACTTACTGGACTTTTTAAAATTAACTAAAATAACAGGGTATCTAATCCTGGTCTAAAATATAGATTAAACAGAAAATAAAAAAATTTTTAATAAATTTCACCTAAATTAAAAAAATATAAATAAATAAACTGAAACCCAAATATAATTGACTTAAACATGAAATATAACCGCGAATGCTGGCATAACATTTTCCTGTTTTAAAAAAAATTTATCAAATAATAAAAATTATTTAAATTAAATCTAATCACTGAAAATTTTAAATTATTTCATTAAGAAACATTAACCTTTTAAAAAATTACATGCAAAAAATATTTAAAGTCAACTTTTTAAACTAAAATCAAACTCTTTTTAGTTAGATTCTAATTTGCGGAACTTTGTTAGCTTCCTCCAGGAGGTATCTTGATTAAAGAAGGAAAAAAAGAAAGTTTTTACATTAAAATATACTTAAAGCAATTTTAACCAAGTTAAAATTATTCTCTTTAAAACTAGCCCCCACTAATTCTTTTACAAAGATTTTTAACTCATTAGTTAGATTCTAATTTGCGGAACTTTGTTAGCTTCCTCCAGGAGGTATCTTGATTAAAGAAGGAAAAAAAGAAAGTTTTTACATTAAAATATACTTAAAGCAATTTTAACCAAGTTAAAATTATTCTCTTTAAAACTAGCCCCCACTAATTCTTTTACAAAGATTTTTAACTCATTAGTTAGATTCTAATTTGCGGAACTTATTTTTTAATAAATATTTATTATATATATATATATATATATATGTATATATAATAATAATATTATTTAATAAATATTTATTATATATATATATATATATATATAATATTATATTATTATATATAAAATATTTATTATATATTATAAATATAAATATATATATATATATAATATTATATTATTATATATAAAATATTTATTATATATTATAAATATAAATATATATATATATATAATATTATATTATTATATATAAAATATTTATTATATGTTAAATAAATATTTTAAATTTAATTAAATTAATATTATTTATTTCTTAATTTTTACTGGTATAATAATATTTATAATTATTTTCTTATTATATATAAAATATTTTATTATAAGTAAAGCCACCCCTAAGAACAAAATCAATTCAAATTTATTAAAATTCAAAAAAATCCTAAAAATTACCAAATTTTGCAAAAAAATGGAAGAAAAATCGAAAAAAAAGATAAAATTTTCAAATTTTTTACATTTTTTTTTATATTTTTTAATTTTAATTAATTAATAAAATAAAGTTACGTGTTATTTTTAATTAATAAGAAATAA
>Seq7 [organism=Symplanella brevicephala] mitochondrion, complete genome 
GGTGAGATGCCTGATTAAAGGGTTATTTTGATGTAATAAAAAAAGTAAATTTTTACTCTCACTACAAATTTTGGAATTAAACCAAACCTAAAGAATTCAAAATTCTTTATGCATCATACATTAAATTGTAAAAAGATAAGCTAATTATAAGCTAATGGGCTCATAACCCATTTATGAATAAATAATATTCTCTTTTTAATTTTAATAAATTCAAGAAAAATAATAATATTAACAATTATAACTTTAAGAACATTAATATCCTATTCTTCCTCAAGATTTTTAATATCTTGAATAAGAATAGAAATTAATTTAATTATATTTTTACCCCTAACATCTAAAAGAAAAAAAATAAAAGATCAATCAATAAAATTCTTTATTATTCAAAACCTATCATCAACAATTTTATTATTAGCTATAATTTTAAATTTAAAAATTGAGACCCCCATCAATTTTGAAAAATTAATAATAATTAGTTTAATAATAAAAATAGGATTAATTCCATTTCACCTCTGAATATTCTCATTTATAGAAAAATTGAATTGAATAAACTGTTTTATAATAAATACTATTCAAAAACTTACTCCAATACTAATTACATCACAAATAATTAGATTTAAAGAAACTATCCTACCTATAATTTTATCTTTAATCTTTGCACCAATTATTATACTAAAAATAAATTCAATAAAAAAAATCCTTACATGTTCATCGATTTATAATTCACCATGAATAATCTCATCAATTTTCCTATCAAAAAATCTATTTATTATATTCTTTTTAATTTATTCAATATTAAATTATTGCTTAATAAAAAAACTAGAAACACAAAATATAATATTTTTAAATCAAATTAATGAAAAAAATTCATTAACCAAAATAAATCTAATTGTAAACATAATTTCAATTAGAGGTATACCACCAACATTAGGATTCTTTCCTAAATGAATAATTTTAATTAAAATAAATGAGATTTCAATTTTCATTTCATCAGCAATAATAATTTCAGCATTTATCTCAACTTTTATCTACTTAAAACTTTCTTCATCAATTATAATAAACCAAACTACAAAAAAAAAATTTATAAAAACAAAAAAAATAATAGAAATTGAATTAATTGTAAACACAATTGGAATATTTAACTTTATGATATTTAAACCTAATTAAAGGATTTAAGTTAAATAAACTATTAACCTTCAAAGTTAAAATCGTGTAATTCAAAATATATAAGCCTTAGCTTATTAAAGCATTCTTAAATTTGCAATTTAAGATTTATTTAAGACTAATCTAATAAACTTAAATATTATTAATGAGAGATGAATAACACCTTAAATAAATTTACAATTTATCACCTTAAATCAGACATCTCATTAAATATTCATGTATAAGTGAATATTATCTACTAATCATAAAGATATCGGTACTCTGTACTTTATATTTGGATTATGATCAGGTCTTTTAGGTACAATAATAAGATTAATTATTCGAATAGAATTATCTCAACCAGGCTCAATAATTAAAAATGATCAATTATACAATACAATTGTTACTTCTCACGCATTTGTAATAATTTTCTTTATAGTTATACCAATTATAATTGGAGGATTTGGAAACTGAATAATTCCTTTAATAATTGGGGCCCCAGACATAGCATTCCCACGAATAAATAATATAAGATTTTGACTTTTACCTGCTTCAATTACCTTACTTATCTCTAGATCAATATCAGGAACAGGATCAGGAACAGGATGAACAGTATACCCCCCATTATCTGGTCAAACTGCACATTCTGGTCCATCTGTAGATCTAACAATTTTTTCTCTTCATTTAGCAGGAATTAGTTCAATCTTAGGAGCAATTAATTTTATTTCAACAATTATAAATATACGAACCAAAGGAATAAACTTTGAAAAAACACCATTATTATGTTGATCAGTACTAATCACTGCAATTTTACTTTTAGTATCTTTACCTGTTCTTGCCGGAGCAATTACAATATTAATTTTAGACCGAAATTTTAATACAAGATTTTTTGATCCCTCAGGAGGAGGAGACCCAATTTTATATCAACATTTATTCTGATTTTTTGGTCATCCAGAAGTTTATATTTTAATTTTACCAGGATTCGGATTAATTTCCCACATTATTATAATGGAAAGAGGGAAAAATATTACATTTGGACATTTAGGAATAATTTACGCAATAATTTCTATTGGAATTTTAGGATTTATTGTTTGAGCTCATCATATATTTACTGTAGGAATAGATGTAGATACACGAGCTTACTTTACATCAGCAACTATAGTAATTGCAGTACCAACTGGTATTAAAATTTTTAGTTGAATTGCTACAATACAAGGATCACAAAATATAAATTCACCTCAAATAATTTGATCTCTAGGATTTGTTTTTCTTTTTACAATAGGAGGATTAACAGGTGTAATTTTAGCAAATTCATCAATTGATATTGTAATTCACGATACTTATTATGTTGTTGCTCACTTTCATTATGTTTTATCAATAGGTGCTGTATTCGCAATTATAGCTAGTGTTATTCATTGATTTCCACTTATTACAGGATTATATTTAAACAAAAAATGATTAAAAATTCATTTTTTTATTATATTTACAGGTGTAAATACAACCTTTTTTCCTCAACATTTTCTTGGATTAGCAGGAATACCACGACGATATTCAGATTATCCTGACACTATATTTTTATGAAATTATGTTTCATCTACAGGATCAATTATCTCAGTAATCAGAATTATAATATTTATATTTATTATATGAGAAAGATTCACTTTTAAACGAATACCAATCTTTATTAACAACAATACATCATCAATTGAGTGATTAATAAACTTACCTCCAGCAGAACATTCTTTTAATGAATTACCTTCCATTAATAAATTCTAAGAGTGGCAGAAGAGTGTCATGAGCTTAAAATTCATTAATAAATTTATATTTCCTTAGAAATAACAACTTGAATAAAATTTAATTTAATAAATAGAGCAAGACCAATTATAGAACAATTGATTATATTTCATGATCATACAATAATAATTATTGTGTTTATTATAATAACAGTAATAATAATAATAATAACTATATTAAAAAGTAAATTAACCAGACGGATAATTTTAGAAAATCAAATATTAGAAACGTTATGAACTATTATTCCAGCAATTACTTTAATTTTTATTGCACTCCCATCTCTTAAAATTTTATATATTATAGAAGAAATAATTAATCCATCAATTACAATTAAAATTATGGGACATCAATGATACTGAACTTACGAATATTCAGATAAAAAAAAAATTGAAATTGAATCTTACATAATTAATAAACAAAAAAAAAATGAATTTCGTTTACTAGAAGTATCAAATCGAATAATTTTACCTTTTTCCACCCAATCACGATTAATTATCTCATCATCAGATGTAATTCATTCATGAACAATTCAATCTTTAGGAGTAAAAATAGATGCAATCCCAGGGCGATTAAATCAATCATCAATTTTTATAAAAAAACCAGGAATCTTTTTTGGACAATGTTCTGAAATTTGTGGTATAAATCATAGATTTATACCAATTTCAATAGAAAGAATTAACATAAATTCATTCCTAATATGAATAAAAAATAATTAAATAAAATATAATTTATATATTTATACATTAAGTGACTGAAATGAAAGTAATGGTCTCTTAAACCAAAAAATAGTATATTTATCAAATACTCTTAATGAAAGAGGTTAATTTAATTAAAATACTTATTTGTCAAATAAAAAATACATTTAACAAAATTTGTACTTCTTGATTCCACAAATAGCACCCATATGATGAATATTAATCCTTATAATTTCCTCAATCTTAACAATTCAAATTATTACAAATCTAGAATTTGATAAAGAAAAAAATAAAAAAAGTATAAAGAAAAAAATTAAAAAAATTAAAATATTTAAATTTACATGATAACAAGATTATTTTCATCATTTGACCCCTCATCAAAAATTTTTCAATTTAACTGAATTATAATACTCTCACCAACATTAATTTTGCCAATAAATTTTTGAATAAAAAAATCACGATGATTAATAATAAAAAAAAAAATAAAAAATAAAATTTACAAAGAATTTTTAAATTCAACTAAACACAAAGAAATAATGTATTTATCTATTAGAATTATAATTATAATTATAACAAATAACTTTATAGGATTATTTCCATATATCTTTACTTCAACAAGTCATATTTCATTATGTTTATCATTATCATTACCTATATGATTAATAATAATAATTTATGGATGAAAAAATTTTACAAATTCTATATTTATACATTTATTACCAACCGGTACTCCTACAATAATTATACCAATAATAATCTTAATTGAGACTACAGGAAACTTAATTCGACCAATTTCTCTTTCAGTTCGATTGACTGCAAATATAATCGCCGGACACTTACTTATAACTTTACTAGGAAATATAAACTCAATTAAAATTATTATAATTATTTTTCCAATTCAAATAATATTAATCTTATTCGAATCAGCAATTTCTATTATTCAAGCATATGTTTTTTCAACTCTTATTACTTTATACTCTAGAGAAATCCCATATGAAAAAAAATCACCCATTTCACTTAGTTTCAAAAAGACCTTGACCAATTCTTTCTTCAATAAATCTATTAACAACTATACTAGGAATAACAATTTGAATAAATAAAAAACAATCTACATTAATAATTTTAGGAACAATTTTAACAACTTTATGTGCAATTTTATGATGACGTGATGTAACTCGAGAATCAACTTTTCAAGGAAACCATACATTTAAAGTAACAAAAGGGATGAAAATAGGAATAATTTTATTTATTTTTTCAGAAATTATGTTTTTTTTATCATTTTTTTGAGGATTTTTTCATTCAAGTCTATCACCATCAATTGAAATTGGTATAAACTGACCCCCTAAATCAATTAAATCATTTAATCCAATAGAAGTACCTTTACTAAATACAATTATTTTATTATCATCAGGTGCTACAGTAACATGAATACATCACAGAACACTAAATAATAAAATAAAAAAATCTATTAAATCACTAATAATTACAATTTTATTAGGAATTTATTTTTCTATTTTACAAAAATGAGAATATAAACAATCAGAATTTACTATTTCAGATTCAGTTTATGGATCAACATTTTTTATTTCAACAGGGTTTCATGGGATTCACGTAATTATTGGTACAATATTCCTATTAGTAATATGTTTACGAATAAAAAGCCTACACTTTTCAAATAAACACCATATAGGATTAGAGGCAGCAATTTGATATTGACACTTTGTAGATGTAGTCTGACTATTTCTTTATATTTCAATTTACTGATGAGGTAAATAATTCTTTTAGTATAAAAAGTATAATTGATTTCCAATCAAAAGGTTAAATTTTAAAAGAATAATTAAAATTTTATTCTCATTTTTAACAATTATAATAATTACAAACCTATTATTCTGAATAACAACATTAATTTCAAAAAAATCAAAAATAAGACGAGAAAAAAATACTCCTTTTGAATGTGGTTTTAATTCATTGTCATCACCACGAAAATCATTTTCAACACACTTTTTTTTAATTGCAACTATTTTCTTAATTTTTGACGTAGAAATCTCAATTATTTTACCTATATATAATACTAAAATATCAATTTTAAAAGAATGGATATTTACATCAATTATTATTATTAAAATTTTAATTTTAGGACTAATTCATGAATGAAAAAATGGTATACTAGAATGATCAAAATAAACAGGAATATAGTTAAATATAACAATTTCTTTGCAAGAAAAAAGTATTGATTAATCAATTATTCTTAGAGTAAAGAAGTAAAATACAATTTAAATTCGACTTAAACTTAGAGAATAATTTTCTCCTTACTCAAGGATAAGATTAATTGAAGCTAAAAAGAAGCAGTCCACTGTTAATGGAAAAAATGGTTAAACCCAATTAAAAGAATAAATTTAAGAAGCCGCTAACTATCTTTATAGTGTTAAATCACTTTATTCTTTTATAAATTTTTATAAAAAATACATAATAATAATTTATATAGTTTAAAAAAAACATTATATTTTCAATATAAAAATAAATTAATTTTATAAATATAAATTTATAAATTTTAAAAATAATTTATTAAAATTTATTTAAGAAATAACAATTCATCTTTACATTTTCAACGTAAAACTTTAAAATTTAAGCTACCTAAATACTTTAAATAAAAAATATAAAAAAAATTAAAAATCCAAAAAAAGAAATCATATATAAATAAAAGCTATTCAAAAAAAAAAGTACAAAAATTTTTGAAATTCAATTTAAAAATCCAATTAAACCACCAGTTAAAAAATATTCTAATCAACCATTATCAACTAAATTTATGCAAATTATTCTAAATGAAAAAAAACGGTTTAAAAAAAAACTAGAAGAAAAATAATTTAAATAAAATATAGAACTAAAAAAATAAACAAAATAACCAAAATTAATTAATAAAACACTTTTTAAAAAATTAAAACAAATAAATAAAGAAAATAATATAAGAAATATAGGAATAATTTTAAACCCAAAATCAACAAAAAAAATAAAATCAATAAATAATCAATATAAAAAAGAACCAAAAATTAAAGAAAAAATATAAAGGAAAATCATTGAAAAATTTATATAAAATCTATATTTAAATCTAATTAAAGGAAAAAAAAAAAAATTACAATAAAATAAATAATATACTAAACGAATTCTATATATAAAAGTTAAAAAAACAGAAAAAAAAAAAAAAAAAAAAACAAAATTTCTAAATTCCATTAAATAAAAAAGTTCTAAAACAAAATCTTTTGAATAAAATCCAGAAAAAAAAGGAAATCCACATAAACATAATAAAGAAATAAAAAAACAAGAAGAAACATATGGACATTGAAATAAAATACCCCCTATATAACGAATATCTTGACTGCCAAAAAAACAATGAATAAAATAACCTGAACAAAGAAAAAGTAAAGATTTAAAAATAGCATGAATTAAAAGATGAATAAAACACAAAGTTAAACAACCTAAAGAAAGAATAAAAAATATAAATCCCAATTGTCTTAAAGTAGAAAAAGCAATAATTTTTTTTAAATCATTTTCTACTAAAGCATTTAAACTAGATAAAAATATTGTTAATAAAGAAATCCATATTAAAAATCAAGTATCAAAATAAACTAAATATATATTAAAACGAATTAATAAGTAAATTCCAGAAGTTACTAAAGTTGAAGAATGAACAAGAGAAGAAACTGGTGTAGGTGCCGCCATAGCACACGGTAATCAAAATCTAAAAGGAAATTGAGCACTCTTTGTAAAAGAAGAAAAAAGAATTAAATAAATAAACAAATTTAAACTTAAATCAAAAAAATTATTATATAAAAATAAATGTCAACAACCAAAATTAAAAAATAATCCAATAGATAAAATCAAAAATACATCACCAAAACGATTAATTAAAACTGTTAAAAGACCAGAAATTAAACTAATAGAATTTTGATAATAAATTACTAAACAATAAGAAACTAAACCTAATCCGTCTCAACCTAAAAGTAAAGAAACTAAATCAGGAATTAAAATAAATAAAACTATTCTTATAATAAATATAAATACAAAATAAAAAAATCGAACAAAATTAATATCACCAGATATATAACCAATACTATAAAAAAGAACACAACCAGAAATTAAAAAAACAAAAGACATAAAAATTAAAGAAATTCAATCAAATAAAATTAATAAAGTAAAAGTAAATCCGTTAAAATCATAATAAACCCACTCCAACAGAACAATAATATTAAATTCATAAAAATAAATACTAAAAAAAAAAAAAAAAAAAAAAAAAAAAAAAAAAAAAAAAAAAAAAAAAAAAAAAAACAATTTAATCTAAATAGCACGGTTCCTCCTTAATAAGATCTCTGAATTCACAAATCAGAATTTTAAAATAAACTAAAAGAACATATAAAATACATATACATTTAAAAATAATAAATACTTGAAATTAATATAAAAAAAAATCTAATTTTAACAATATAAAAAATACAGGAAATCCATGAAAAAATAAAATTAAATATTCATGTAAATAACAATAAGATCTAAATTTTATTAATCTAGTAAAATGCCCGTGCTGGGTTAAAAAAAAAATTGTTAATCTATAACAAGCAGAAAAAAATAAAATAAAAAATAAATAAAATATTGTAAAACTTCTTCAAGATAAACAACTAATTACAATTAAAACTTCAGAAAATAAATTAATAGAAGGAGGACAAGATATATTTATAATACAAAATATAAATCAAAAAAAAGACAATGAAGGTAAAATTCTAATTATTCCTTTTAAAATAAAAAAACTTCGTCTAGAAAATCGTCTATAAACAATTCCAACTAAAAAAAAAAGACCAGAGGAAACAAATCCATGTCTAATTATTATAATAATTGAACCTAATTTACCACAAGTTCTTAAAGTAAATAGACCCACAATGGCTAAAGATATGTGACAAACAGAAGAATAAGCAATTATTATCTTAAGATCTCTTTGGACTAGACATATTAGACTAACAATTAAGCAACCTCATAATCTTAAACCAACAAAAATATATCTAAAATTAAAAATAAAATTATATAAAAAATTTATTAAACGAATCAATCCATATCCCCCTAACTTTAATATTACACCAGCTAAAATTATTGAACCTCCAACTGGAGCTTCCACATGAGCCCTTGGTAGCCAAGAATGTAATCCAAACATAGGAAACTTAATTAAAAAAGAAAAAGCTAAAAAAAATATTAAAAAATATCTATCAAATTTATAATCTAAAAAAAAAGAAAATCTCCCTTTTAAATTTATAATATAAAAAATAATTAATAAAAAAGGGAATGAACCAAATAAAGTATAAAAAATTAAATAATAACCGGCTCTTAACCGTTCAGGCTGATATCCTCAACCAAATAAAATTAAAAAAACAGGTACTATTCTCCCCTCAAAAAAAAAATAAAAATAGAAAAAATCTATTACAGAAAATACAAAAATTAAAAAAATTAAAATAAAATTAATATAAAATAAATATAAATTTTTAAAATACAAATTAGAAGAAAATAAAGATAAAGAAATTATTAAACAAATTCAAGTTCTTAAACAAATAAAATTAAATGAAATTAAATCTATTCCAAAAATATATGAAATAAAACAAAAATTACTAAAAAAAAAATTTTTTAAAAAAAAAAAAAAAAAAAAAAAAAAAAGTCCAAAAACATAATAAATTAATTTATCAACCAAAGGAATCATAAAAATTAAATAAAAAATAAATTTTAACATATTCTTAATCTCATTAAATAGTCAAAAGAATCTTTTCGAACTAAATAAACTATTAAAGAAAGACCTAAAACACCATCACAAACAGTAAATACTAAAAATAAGATTCTAAAAAAATTTTCATAAAAAAAAAATATAAAATAGTAATTACATAAGCCAAATAAAGAAATAGATATAAATTCAATTATTAATAAAGATAATAAAAAATGCTTACGAACAAAAATTAAACCCATAAATCCAGAAATAAAAATTATTAATAAAATAAACATTAGTTTTAATTTAATTTAAAAAATTATATAATTAAGTTTTTATAGTTTAAAAAAAACAATGATTTTGTAAATCAATAAATAGAAATTTATTCTTTAAAACAATATATCAGTAAAGAAACTTTTATTCTTCCTTAGTCTCCAAAACTAAAATTTTATATTAAAATACTTACTGAATAACAATTATTATAATTTGATTAATATTAATTACACCATTTTTAAAACACCCAATTTCATTAGGATTTACTTTATTAATTCAAACAATTTTAATTTCTATAAATTTAAATCATAATCTTCAATCAAGATGATATAGATATATTTTATTTATTACAATTATTGGAGGAATAATAGTTATATTTATATATATAGCAAGAATCTGCTCAAATGAAAAATTTGAAACAATTAATCTTAAACTATTAACATTCATTTTATTAATTATAATAATCACATTTTTTTTTTATGAAAATTTTTTAATAAACAATTTAATATTAAATCTTCAAGAAAATAAAATCACTTACAATGAATTTCAGGAAACAAAATCCACATTTAAATTTTTTAATTCAAGAAAAAATAAATTAACTATAATAATAATAGCAGTATTATTATTAACAATAGTTTCAGTTACAAATATTTCATCATCTTTTGAAGGACCATTAAAAAAAACTTATGTTTAAACCAAAACGAAAAACCATTTTTATTAATAATTTTTTAATTGATTTACCCTCACCTTCTAATATCTCAACATGATGAAATTTTGGTTCATTATTAGGTTTATGTTTATTTATACAAATTATTACAGGAATCTTCCTAGCTATACATTATTCTCCTAATATTTTAAATGCATTTAAAAGAATCATTCATATTATACGAGATGTAAATTATGGTTGAATAATACGAAATATTCATGCCAACGGAGCATCAATATTTTTTATTTTTATTTATTTACATACAGGTCGAGGATTATATTACGGTTCATTTAAACTAAAAAAAACATGAACATCAGGAACACTAATTATATTAATATTAATAGCCACAGCATTTATAGGTTATGTACTTCCGTGAGGACAAATATCATTTTGGGGGGCAACAGTTATTACAAATTTAATTTCAGCTGTACCTTACCTTGGAGAAATAATTGTGCAATGAGTATGAGGGGGATTTGCAGTAGACAATCCTACACTTAATCGATTCTTTACATTTCACTTTATTTTACCATTCTTAATTTCAATAATAGTAATTATACATTTAATATTTCTTCATGAAACAGGCTCTTCAAACCCTCTTGGGGCTAAAAATAATATTGATAAAATTCCATTTCATCCCTACTTTACTATTAAAGATATTTTAGGATTTATAATTTCATTATCATTATTTTCTATAATAATTAATTTAAATCCATATATACTTACTGATCCTGAAAATTTTACTATAGCAAATCCCATAATTACACCCATTCACATTCAACCAGAATGATATTTTCTGTTTGCATATGCAATTTTACGTTCAATTCCTAATAAATTAGGAGGAGTAATTGCACTAATAATATCAATTTTAATCCTATTATTTTTACCATTATCTATAAATAATAAATTTCAAAGAAATAAATTCTATCCTGTAAATAAAACATTATTTTGAATTTTAATTAATTCATTTATTTTACTTACATGAATTGGAGCACGACCAGTTGAAGAACCTTATATTTTAAGAGGACAAATATTAACAGTTGTATACTTTTTGATATTTATTTTTATACCAATTATTTCAAAAAAATGAGATAAAATTTAATTAATAATAAAATATTTAGTTAATTAGCATAATAGCATTATATCTTGAAAATATAAAAAAAGAATAAACTTTCTATTAACTTAAATTTATATAATTACTAAAAAAAATGAAAAAAAAATAAATCTTTATACAAATAAAATAAATAAAAAAATTCAAAACATTAGGTAAATAACACTTTCAAGATAAATATATTAATTTATCATAACGATAACGAGGAAAGGTAGATCGAACTCAAATAAAACTAAATACAAGAAATAAAAATTTCAGATAAAAAAATAATCTAATAATTTTACCCCCAAAAAAAATAATTACTATAAAAAATCTTAAGAACATTATATTTATATATTCAGATAAAAAAAATAAAGAAAATATAAAGGATCTGTATTCAACATTAAATCCTGAAACTAATTCAGATTCACCTTCAGAAAAGTCATAAGGAGAACGATTAGTTTCAGCCAAACAACAAGAAAAAAAAATTATAAATAAAGGAAAACAACAAAAAATTATTCAAATATATGACTGACATAAAATAAAATTAATTAAACAAAATCTTTCAATGAAAATTACTAAACACAAAATAACTAAAAAAAAACAAACTTCATAAGAAATTCTTTGAGCAATAGAACGTATGGCCCCAAATATAGAATATATTGAATTTGAACATCAGCCTGAAATTATAATTACATAAACCCCCAACCCAGAACAACATAAAAAAAATAATAATCCATAAAAAAATCTAATTAAATTAAAAAAAAAAGGATACAAAAGTCAAAATATTAAAGAAATTACTAAACCAAATAAAGGAATAATAAAATAAATAAAATAATTTCCAAAACTTAAAAAATAAAATTCCCTTGAAAATAATTTTAAAGCATCAGAAATAGGTTGAAGTAAACCTATTAATCCTACTTTATTAGGACCTTTACGAAATTGAATGTAACCTAAGACCTTACGCTCAAATAAAGTAAAGAAAGCTACACCTAATAAAATAAAAATAAATATAAAAAACACTCTAATAAAAAACACTTATTGAATGTAAAAACTACATTTTTAAATTCTAAATTTAAAGCACTTATTCTGCCAATTCAACAAATAAATTTTACAACTTAAAAGTCCTTTCGTACTAATTAAATTTAATTTATTGAAGATAGAAACCAACCTGGCTCACGCCGGTCTGAACTCAGATCATGTAATTTTTTAAAGGTCGAACAGACCTAAAATTGTAAAACCTACCCCACAACTTTAAATTAATCCAACATCGAGGTCGCAATCACAATTATCGATTAGAACTCTCAAATTGTATAACGCTGTTATCCCTAAGGTATCTTTTTCTTACTATCAAAATAAAGGATCAAATTAACCAAAAATAATTGTAAAAAAAAATCAAAGTTTAAAATTTTAAATGTCACCCCAACAAAAATATTAATTCCCTATTTTAAAAAAAACAACTAAAAATAAAATAAAGTTAATATTAAAGATCTATAGGGTCTTATCGTCACTCATAATCATTTGATCTTTTTAAATCAAAAATAAAATTCAATTAAACATTATAAATAAAGAAATTTTTTCATTAAACCATTCATTCCAGACTTCAATTAAAAGACTAATTATTATGCTACCTTAGCACAGTTAAAATACCGCGGCTATTTAAAAATTTATTCACTGAGCAGGCTTGACCTAAAATTAAACTCTTTAGGACATGTTTTTGTTAAACAGGTGAAAAATAAATTTTGCCGAATTCATATATAATTATTTTAAAAATTTACTAATTTAATCATTATTAAAATAAACAAAATTAATTAAAAAAAACTAATAAAAAAATAAATATTTAATAAAATAACACTTAAATTTTTTACAAACTTTAATTTAAAACAAATTCTAAACCTAAAAAAAATATAAAAGATAAAAATTATAATAAATTATTGAGATTATCCCCAATAAATTTAGAAATTAAAATGAATAAATTATTAAATAATAAATCAAAAAAAAATCTTTAATTAAATTAAATTCTTAGTTAACTAGATATAAAATCAAACGAAATTTCATTTCAAAACCAAACTAACTTTACATTTAATTTTAACACATTAAAAAACAAATCAATTTAAATCATGAGTTTTCGAGAAAAAAAATATAAATTTTTAAAATTAATTAACCCTGATACAAAAGGTACTATAATAAAATATTCTTTTATATAAAATGTAAATAATCCCCTTCAGTAAAATAAACTAAAAATTATAAATTAATTTTAAATAAATAATTAACAAAATAAATTATATTAATAATAAAAAAAAATAAAAACAAAATTAAATTTTAATTTTCAGAAAAAATCATATTAATGATTAATAATTTTATTGTAAATAAAATAAAATTTTCTGTTTCTAGATACACTTTCCAGTACATCTACTTTGTTACGACTTGTCTCAATTTATGAGAATGACGGGCGATATGTGCATTTATAAGAACTAAATTCAAAAAATTTAATAAAAATATTTACTTTTAAATCCAAATTCAAATTAAATACAAATAAAATTATAAAAAAAAATAAATTAATGTAACCCATAATTACCTAAATATAATTGCACCTTGACCTAACATACACACTTAAAAGTATTAAGAAAATAAATTTCCATTACACTCAACGACAGAGATATACAAAAAAATTTAGGTAAAATAAATCGTGGATTATCATTTAAATTACAGGTTCCTCTAAAAAGATTTATAAACCGCCAGATTCCTTAAATTTCATATATAATACTTACTGGATTAAAATATTTTTACTAAAATAACAGGGTATCTAATCCTGGTTTAACTTATAGATTATACAGAAAAAGTAAATTTGATTAATAAATTTCACCTAAATTAAAAAATTTATATAAATACAACTGAACACCAAAAATAAATTGATTTAAACATGAAATATAACCGCGAATGCTGGCATAACATTTTCCTGATTTAATTAAAGATTAATCAAATAAAAAAATTTATTTAAGTTAAAACTAATCACTGAAAATAAAAAATTACCTCATTTAGAACTTTAATTCTCTAAAAAAATTACATGCAAAAAATCCTTAAAATCAATTATTTGAACTAGAATCAAACTCTTTTTAACAATCATGTGGCTTGTGGAACTTTCTAAGCTTCCTCCTGGAGGTATCTTAATTAAACAAAGGAAAAAAAAGAAGTTTTTTTAAGTTAATTTTATCTTGCAATAAGAAAATTAACCAAGTTAAATATAAATATATTATTAAATAATAAAATTAGCCCCCACTAATTTTTTTAACAAAAGTTTTTAACTCATTATAAATAAAATTTGCTCCGGAACAATAATTACACTATTACAAGTTAAATTAATTATTTTTATTGTTTAATAAATATTTATTATATATATATATTAAAATATAATTATTATTTAATTATATTTATTATTTAATAAATATTTATTATATATATATTAAAATATAATTATTATTTAATTATATTTATTATTTAATAAATATTTATTATATATATATTAAAATATAATTATTATTTATATATTTATATAATTATATATAATATAAATATATTTTATATAAATTATTATTAATATATATATATTTATATAATTATATAATATAAATATTTTATATATAATAATATAATTAAATTATTCCTTTATTTTTTAAGTTAGTATAATAATATTTATAATTATTTCTTATTATATATAAAATATTTTATTATAAAAAAAAAATATTAAATTAAAAATCAATTCAAAAAATCAAAAAACTACAATTTTACCAAATTTTACCAAATTTTGCCAAATTTTGCCAAATTTTGCCAAATTTTACCAAATTTTACCAAATTTTGCCAAATTTTGCCAAATTTTGCCAAATTTTACCAAATTTTACCAAATTTTACCAAATTTTACCAAATTTTGCCAAATTTTGCCAAATTTTATAAACCTGAAATTTCATATTTTAAATATTTTCTTAAAAAAAATATTTTAAATGATTCTTTACAAATTCAAGTCTTAAATAAATAAAATTAAATAAGTTACGTATTCTTTTTTTTTTATAGAAAAGTTT
>Seq8 [organism=Symplanella_unipuncta] mitochondrion, complete genome
GGTGAGATGCCTGATTAAAGGGTTATTTTGATGTAATAAAAAAAGTAAAATTTTACTCTCACTATAATACAATTTTTGGAATTAAACCAAACCTTAAGAAATCAAAATTCTTTATGCATCTTACATTAAATTGTAAAAAGATAAGCTAAATTTAAGCTAATGGGCTCATAACCCATCCATGAATATATATATTCTCTTTTTAATTATATTAAACTCAACAAAAACTATAATATTATTATTAACATTGTTAAGAACAATAATAACTTATTCTTCAACAAGATTTTTAATATCATGAATAAGAATAGAAATTAATTTAATTGCTTTCTTACCATTAGCATCTAAAAGAAAAAAAATAAAAGATCAATTAATAAAATATTTTATCATTCAAAACCTATCATCATCAATAATATTAATGTCAATAATTTTAAATTTTAAAATTGAGGCCCCCATCAATTTTGAAAAATTATTATTAATCAGACTAATAATAAAAATAGGTTTAATTCCATTTCATCTATGAATTTTTTCATTCATAGAAAAATTAACATGAATAAATTGCTTTTTAATAAACACAATTCAAAAACTTTCACCAACATTAATTATACCTCAAATAATTAACTTTAAAGAAATTATTTTTCCAATATCAATATCCCTAATAATTGCACCTACAATTATAATAAAATTAAATTCAATAAAAAAAATTTTAACATGTTCATCTATTTATAATTCTCAATGAATAATTTCTTCAATCTATTTATCAAAAAATATATTCATTATATTCTCATTAATTTATTCATTATTAAACTTCTCTTTAATAAAAAAGCTAAAATCACAAAACATAATATTTTTAAATCAAATTAATGAAAAAACCACAATAACAAAACTAAACTTATTAATTAATTTAATTTCAATAAGAGGAATACCTCCCACTTTGGGATTTTTCCCCAAATGAATAATTTTAATTAAAATAAACGAAATTTCTATTTTAATTTCATTAATAATATTAATTTCATCAATTATTTCAACTTTCATTTATTTAAAAATAAATTCATCTATAATATTAAACCAAACAATAAAAAAAAAATTTTTTAAAATAAAAAAAATTATAGAAATTGAACTAATTATAAACACAACAGGAATATTTAGCTTTATCATATTTAAACCTAATTAAGGATTTAAGTTAAATAAACTATTAACCTTCAAAGTTGAAATTGTGTATATTTCATATATAAGCCTTAGTTTATTTTTTTTAAACCCTCTTAAATTTGCAATTTAAGTAAAATTAAGACTAATTTTTATTTAAAATAAAATCTTCAATTAAAATTAATTTAATGAGAGGTAAAAACCTTAAATAAATTTACAATTTATTACTTTAATCAGACATCCCATTAAATATTCATGCATAAATGAATATTTTCAACAAACCACAAAGATATCGGTACACTGTATTTTATATTCGGATTATGATCTGGACTTTTAGGTACAATAATAAGTTTAATTATTCGAATAGAACTTTCTCAACCAGGATCATTAATTAAAAATGATCAACTTTACAATACTATCGTAACATCTCATGCTTTTGTAATAATTTTTTTTATAGTTATACCTATTATAATTGGAGGATTCGGAAATTGAATAATTCCACTAATAATTGGTGCACCTGATATAGCATTTCCACGAATAAATAATATAAGATTTTGATTATTACCAGCGTCAATCACCCTACTTATTTCTAGATCAACTTCAGGGACAGGATCAGGAACAGGATGAACTGTCTATCCTCCCCTTTCTGGTCAAACAGCTCATTCTGGACCTTCTGTAGATCTTACAATTTTTTCCCTACATTTAGCAGGTATTAGTTCTATCCTAGGAGCAATCAATTTTATTTCTACTATTATAAATATACGAACAAAAGGAATAAACTTTGAAAAAACTCCCCTTCTATGCTGATCAGTACTAATTACAGCAATTTTACTTCTTGTATCTCTTCCTGTTTTAGCCGGAGCAATTACAATACTTATTATAGATCGAAACTTTAATACAAGATTTTTTGATCCATCAGGAGGAGGAGATCCTATTCTTTATCAACATTTATTCTGATTTTTTGGTCATCCAGAAGTATATATCCTAATCTTACCAGGATTTGGATTGATTTCACATATTATTATAATAGAAAGAGGAAAAAATATTACATTTGGACATTTAGGAATAATTTATGCAATAATTTCAATTGGAATTTTAGGATTTATTGTTTGAGCCCATCATATATTTACAGTAGGAATAGACGTTGATACACGAGCCTATTTTACTTCAGCAACTATAGTAATTGCAGTACCAACTGGAATCAAAATTTTTAGATGAATTGCTACTATACAAGGATCACATAAAATAAATTCCCCCCAAATGATTTGATCTTTAGGATTTGTATTTCTTTTTACTATAGGAGGACTAACAGGTGTAGTTCTTGCTAACTCATCAATTGATATTGTTATTCATGATACTTACTATGTAGTTGCTCACTTTCATTATGTTCTTTCAATAGGAGCTGTATTTGCAATCATAGCTAGAGTAATTCACTGATTTCCCTTAATTACAGGATTAATATTAAACAAAAAATGACTAAAAATTCACTTTTTTATTATATTTGCAGGAGTAAACTCAACATTTTTTCCCCAACATTTTCTAGGATTAGCAGGTATACCTCGACGTTACTCAGACTATCCTGATACTATGTTTTTATGAAACTTTATTTCATCTACTGGTTCTATTATTTCAGTAATCAGAATTATAATATTTATATTTATTATTTGAGAAAGAATGATATTTAAACGAATACCAATTTTTAAAAATAATAACCTATCCTCAATTGAATGAATAATAAATTTACCACCTGCAGAACATTCATTTAACGAATTACCATCTATTAATAAATTCTAAGAGTGGCAGAAAAGTGTCATGGGCTTAAAATTCATTTATAAATTTATATTTCCTTAGAAATAACTACATGAATAAAATTTAATCTTATAAATAGAGCAAGTCCAATAATAGAACAACTTATTATATTTCATGATCACACTATAATAATCATTATTTTTATTATAATTTCAGTTATAATATTAATAATAATAATACTAAAAAGAAAATTAATTACACGAACAATTTTAGAAAATCAAATATTAGAAACTATATGAACTATTATTCCAGCAATTATATTAATCTTTATTGCACTCCCTTCACTTAAAATCTTATACATTATGGATGAAATAATTAATCCTTCAATTACAATTAAAATTATAGGACATCAATGATATTGAACCTATGAATACTCTGATAAAAAAAAAATAGAAATTGAATCTTATATAATCACAAAACAAAAAAAAAATGAATTTCGACTTTTAGAAGTCTCTAACCGAATAATTATTCCATTCTTAACCCAATCACGATTAATTATTTCATCTTCTGATGTTATTCACTCTTGAACTATTCAATCTTTAGGGGTAAAAATAGATGCTGTACCAGGACGTTTAAATCAATCATCAATTTTTACAAAAAAACCAGGAATCTTTTTTGGTCAATGTTCTGAAATCTGTGGTATAAATCACAGATTTATACCAATTTCTATAGAAAGAATTAACATAAAAAATTTCATTTCATGAATAAAAAAATTTAACTAACTCAATTAAAAATAATAATCAATAAAATCTCATTAAGTGACTGAAATGAAAGTAATGGTCTCTTAAACCAAAAAATAGTATTTATCATATACTCTTAATGAAAGAGGTTAATTTAAATAAAATAATTATTTGTCAAATAAAAGATACATTTTCCTAAAATTGTACTTCTTGATTCCACAAATATCCCCCATTTGGTGATCATCAATTTTAGTATTAACATCAATTATAGTAATTCAAATTATATCAAATATTGAATTTGACAAAGAAAAAAAAAAAAAAAAAAAAATCAATAATAATAATAATAAAACAATTAAAATAAAATGATAACTAGTTTATTTTCATCATTTGATCCTTCTTCAAAATTATTTCAAATAAATTGAATAATAATATTTTCACCTACATTAATTCTTCCAATAAACTTTTGAATAAAAAAATCCCGATGTTTAATAATTAAAATAAATTTTAAAAAAAAAATTTACAAAGAATTTTTAAATTCAACTAAACACAAAGAAATAATATATTTATCAATCAGAATAATAATTATAATTTTAACAAACAACTTTATAGGATTATTTCCTTACACCTTTACATCTACAAGTCATATTACTTTAAATATAGCCTTAGCTATACCAACATGAATAATATTAATATTTTACGGATGAATAAACTTTTCAAATTCAATATTTAAACATCTTTTACCTACAGGAACACCAAGAATAATTATACCAATAATAATTATTATTGAAACAACAGGTAATTTAATTCGACCTATTTCCCTTTCAGTTCGATTAACTGCTAATATAATTGCTGGTCACCTTCTTATAACTTTATTAGGAAATTTAAATTCTTATAAAATAATTATATTAATTTTACCTATACAAATCTTCCTAATAATATTTGAATCTGCAATCTCTATTATTCAAGCATATGTATTTTCTACTTTAATTACATTATACTCTAGAGAAATTCCTTATGAAAAAAAATCACCCATTTCATTTAGTTTCTAAAAGTCCATGACCAATCTTATCTTCAATTAATTTAATATCAACTTTATTAGGAATAACAATATGAATATATAAAAAAAGTTTTATATTAATAATTTTAGGAATTATAATAACAACTATATGTGCAATATTATGATGACGTGATATTACACGTGAATCTACATTTCAAGGTAATCATACTATAAAAGTAATTAAAGGAATAAAATTAGGAATAATTCTATTTATTTTTTCAGAAATTATATTCTTTTTATCATTTTTTTGAGGATTTTTTCATTCAAGATTATCCCCATCAATTGAAATTGGAATAAATTGACCACCTAAATCAATTAAATCATTTAATCCAATAGAAATTCCTCTATTAAATACAATTATTTTACTTTCCTCAGGTGTAACAGTAACATGAATACATCATAGAACACTAAACAATAAAATAAAACAATCTTTAAAATCAATGATAATTACCATCTTTTTAGGAATTTATTTTACAATCCTACAAAAATGAGAATATTCACAATCAGAATTTACTATTTCTGATTCAGTTTACGGTTCTACATTTTTTGTATCAACAGGATTTCATGGAATTCACGTAATAATCGGTACTATATTTTTAATTATCATAATATTACGAATAAAAAAATTACATTTTTCTTACATTAATCACACAGGATTAGAAGCAGCAATCTGATACTGACACTTTGTAGATGTAGTATGATTATTTTTATATATCTCAATTTACTGATGAGGTAAATAAATATTCTTTTAGTATATAGTAAGTATAATTGACTTCCAATCAAAAGGTTAAATTTTTAATAGAATAATTAAAATCATATGAACATTCCTAACAATCCTTCTATTAACAAATTTATTATTTTGAATAACAACCTTAATCTCAAAAAAATCTAAAATAAGACGAGAAAAAAATACACCCTTTGAATGTGGATTTAATTCTTTTTCTTCACCCCGAAAGTCATTTTCAACTCACTTTTTCTTAGTAGCAACAATTTTTCTAATTTTTGACGTAGAAATTTCAATTATTTTACCCATATACAATACAAAAATATCATTAATAAAAGAATGAATATTTTCTACAATTATTGTATTAAATATTTTAATTTTAGGACTTTTTCATGAATGAAAAAATGGAATATTAGAATGATCAAAATAAAGGAGTATAGTTAAATATAACAGTTTCTTTGCAAGAAAAAAGTACTAATTAATTAGTTTCCCTTAAAGTAAAGAAGTAAAATACAATTTAATTTCGACTTAAATTTAGAGATTTATATTTCTCCTTACTTATAAATTTAATTGAAGCTAAAATAGAAGCTATCCACTGTTAATGGAAAAAATGGTTAATCCCAGTTAAAAGAATAAATTTTAAGAAGCTGCTAACTATCTTTATAGTGTTAATTCACTTTATTCTTACATAATTATATTTATATAGTTTAAAAAAAACATTATATTTTCAATATAAAAATAAAATAAAATTTTATAAATTTTAAATTAATTATTATATTATATAAAATCTTATTTATTCAAGAAACAAACAATTTATCTTTACATTTTCAATGTAAAACTTTAATATCTTAAGCTACTTAAATTTAAATTTTAATTTTAAAATTATATAAAAAATATAAAAAAAAATAAAAATCCAGAAAAAGTAATTATATAAAAAAAAAAACTATTTACAAAAAAAATTAAAAGAATTCCAGAAAGTCAATTTAAAAAACCAACTAATCCTCCCGTTAAAAAATATTCAAATCAACCATTATCAATCAGATTTATACAAAACATTCCAAAAGAGAAAAAACGACTTAAAACAAAAGAAGAAGAAAAATAATTTAAATAAAATATTGAACTAAAAAAATATACATAATAACCAAAATTAATAAACATTATTTCCCTTAAAAAATTAAAACAAATAAATAAAGAAAAAATTATTAAAAACAAAGGTAATAACTTAAAATTTAATTCAACAAAAAAAATAAAATCAATAAAAAATCAATAAAGAAAAGAACCAAAAACTAAAGAAAAAATATAAAGGAAACCCATAGAAAAATTTATATAAAATCTATACTTAAATCTAATTAAAGGAAAAAAAAAAGATTTACAATAAAACAAATAATATACCAAACGGATTCTATAAAAAAAAGTTAAGGAAACAGATAAAAAAAAAAAAAAAAAAATTAAATTTCTAAATTCTATTAAATAAAAAAGTTCTAAAACAAAATCCTTAGAGTAAAATCCAGAGAAAAAAGGAAATCCACATAAACACAATAAAGAAATGAAAAAACAAGAAGAAACATAAGGACATTGAAATAAAAGACCACCTATATAACGAATATCCTGTCTTCCAATAAAACAATGAATAAAATAACCTGAGCAAAGAAATAACAAAGATTTAAAAATAGCATGAATTAAAAGATGAATAAAACATAAAGTCAAACACCCTAAAGAAAGAATAAAAAATATGAATCCTAATTGACTTAAAGTAGAAAAAGCAATAATTTTCCTTAAATCATTTTCTACTAAAGCATTTAAACTTGATATAAATATTGTCAACAAAGAAATATATATTAAAAAACAAGTATCAAAATAAATTAAATAATTTCTAAAACGAATCAACAAAAAAATACCTGAAGTTACCAATGTAGAAGAATGAACTAAAGAGGATACTGGTGTAGGTGCAGCCATTGCACAAGGCAATCAAAAACTAAAAGGAAATTGAGCTCTTTTAGTAAAAGAAGAAAAAAGAATTAAATAAATAAAAATATCTAAATTTAAATCAAAAAAATCTCTATATAAAAATAAATGCCAACAACCAAAATTAAAAAATAAACCAACTGACAAAATTAAAAATACATCCCCAAAACGATTAATTAAAACAGTTAATAAACCAGAAACTATTCTAAGTGAATTTTGATAATAAATAACTAAACAATAAGAAACTAAACCTAAACCATCTCAACCTAAAAGTAAGGAAACTAAATCAGGAATCAAAATAAAAAAAATTATTCTTAAAATAAATATAAAAACAAAATAAAAAAAACGAATAAAATTTTTATCTCCCTCTATATAACCAATTCTATAAAAAAGAACAGACCCAGAAATTAAAAAAACAAAAGACATAAAAATTAAAGAAATTCAATCTAGTAAAATTAAAAAACTAAAAGTAAATCCATTTAAATTATATAAAACTCATTCAAAAAGAATAATAACATTAAATTCATAAAAATAAATACTAAAAAAAAAAAAAAAAAAAAAAAAAAAAAAAAAAAAAAACAATTTAATCTGAATAACATGGTTCCTCCTTAAAAAGATCTCTGAATTCACAAATCAGAATTTTAAAATAAACTAAAAGAACATTAAATTATTTGTTATAATTTAATAAAAATAACAAATAATATAAATTAATTAAAAAAAAAATTTAATCTAATTATTAAGAAAAATACAGGAAACCCATGAAAAAATAAAATTAAATATTCATGTAAATAACAATAACTATTAAATTTTATTAAACTAATTATGTTTCCATGCTGAGTAAGAAAAAAAATTGTTAATCTATAACAAGCAGAAAAAAACAAAATAAAAAATAAATAAATTATTGTTAAATTTCTTCAAGACAAACATCTAATTACAATTAATACTTCAGAAAATAAATTAATAGAAGGAGGACAAGATATATTTATAATACAAAATATAAACCAAAAAAAAGATAAAGAAGGTAAAATTCTAATTATACCCTTTAAAATAAAAAAACTTCGTCTAGAAAATCGTATATAAACTATTCCTACTAAAAAAAAAAGACCCGAAGAAACAAATCCATGACCAATCATTAAAATAATAGATCCTAATTTTCCACATGTTCTTATGGTAAATAATCCAACAATAGCTAAAGATATATGACAAACAGAAGAATAAGCAATTAATATTTTTAAATCTCTTTGAATTATACATATTAATCTAATAATAATACAACCTCACAATCTCATTCTAACAAAAATATATCCAAAATCAAAAATAAAATTATATATAAATCCTATTAAACGAATAAATCCATACCCTCCCAATTTTAATAAAACACCAGCTAAAATTATTGAACCTCCAACTGGGGCTTCTACATGAGCTTTTGGAAGTCAAGAATGAAGACCAAATATAGGAAACTTGATTAAAAAAGAAAAAATTAAAAAAAATATTAATATATTTCTCTCAAACTTTAAATTTAAAAAAAATGAAAATCCTCCATATAAATTTATTATATAAAAAATAATTAATAAAAAAGGAAAAGAACCAAATAAAGTATAAAAAATTAAATAATAACCTGCTCTTAAACGTTCAGGCTGATATCCTCACCCAAATAAAATTAAAAATACAGGTAATATTCTACCTTCAAAAAAGAAATAAAAATAAAAAAAATCCATTACTAAAAAAACTAATAATAAAAAAATTAAAATTAAATTAATATAAAAAGTATATAAAATTTTAAATTTCAAATTTGAAGTGAATAAAGATAATGAAATCATTAAACAAATTCAAATTCTTAAGGAAATAAAATTAAAAGAAATAAAATCTATTCCAAAAATATATGAAATAAAACAAAAATCACTCAAAAAAAAATTTTTTAAAAAAAAAAAAAAAAAAAAAAAAAAAAGACCAAAAACATATACAATTAAATTATTAACCAAAGGAATCAAAAAAAATAAATAAAAAATAAACTTTAACATATTCTTATTCTTATTAAATAATCAAAAGAATCCTTTCGGACTAAATATACTATTAAAGAAAGACCTAAAACCCCATCACAAACAGAAAATACTAAAAATAAAATTCTAAAAAAATTTTCATATGAAAAAAATATAAAATAATAATTTAAAATACCAAATAAAGATACTGATATAAATTCTATTATTAATAAAGATAATAAAAAATACTTTCGAACAATCATTAAACCTACAAACCCAGAAAAAAAAATTATTATAAAAATATACATTAGTTAATAGTATTAAATTTATTATTAATAAAATTTAATTAAGTTTTTATAGTTTAAGAAAAAACAGTGATTTTGTAAATCAATAAATAGATTTATATTTCTTAAAAACAAATTCAGTAAAGAAAGTTTTTCTTCGTTAGTCTCCAAAACTAAAATTTTATTTATTAAAATACTTACTGAATAACTATAATTATATTATACTTAACTATTTTGACACCAATATTTAATCATCCAATTTCATTGGGATTCATTCTATTAATTCAAACAATCTTAATTTCTTTAAATTTGTCTATAAATCTAGAATCAAGATGATATAGATATATTTTATTTATTACTATTATTGGAGGAATAATAGTAATATTTATATACATAGCAAGAATTTCATCCAACCAAAAATTTAAAATTATAAATTTTAAAATAATTATAATTTCAATCCTATTATTTTTTTTTTTAATATTTTTCTTAAAAAAAAATTTTTTAATTAATGATATTCAAGTTAGAATACAAGAAAAAAAAATCAACTTTAATGAATTTCAAGAAACAAAATCTACTTATAAATTTTTTAATAAAAGAAAGAATAAAATAACAATTCTTATTCTTATAATCTTATTAATTACAATAATTTCAGTTACAAATATTTCATCATCATTTGAAGGACCTCTAAAAAAAACTTATGTTTAAATCAAAACGAAAAAATATTTTTATTAATAATTTCCTTATTGATTTACCTTCACCATCAAATATTTCAACATGATGAAACTTTGGTTCACTTCTAGGAATATGTTTAATTATTCAAATTTTAACAGGTATTTTTTTAGCTATACACTATTCACCCAATATTTCTAATGCATTTAAAAGAATTATTCACATTATACGCGATGTAAATTATGGATGAATAATGCGTAATATACATGCTAATGGAGCATCAATATTCTTTATTTTTATTTATCTACATACTGGACGAGGGTTATATTATGGATCATTCAAATTAAAAAAAACATGAACATCAGGAACAATAATTTTACTATTATTAATAGCTACAGCATTTATAGGATATGTTTTACCTTGAGGGCAAATATCATTCTGAGGAGCTACAGTAATTACAAACTTAATTTCCGCTATCCCTTATTTAGGTGAAACTATTGTACAATGAGTTTGAGGGGGATTTGCAGTTGATAATCCTACATTAAACCGATTTTTTACTTTTCACTTCATTTTACCTTTTGTTATTTCAATAATAGTAATTATTCATTTATTGTTTTTACACGAAACAGGGTCTTCTAATCCTTTAGGAACCAAAAATAATATTGACAAAATTCCATTTCACCCATATTTTACCATCAAAGATATTTTAGGATTTGTTTTATCACTATCGTTATTTACATTAATTATTAATTTAAATCCTTTCTTATTAACAGACCCAGAAAATTTTTCCATGGCAAATCCTATAATTACTCCTATTCATATTCAGCCTGAATGATATTTTTTATTTGCTTATGCTATTCTACGATCTATCCCCAATAAGTTAGGAGGGGTGATTGCATTAGGAATGTCAATCTTAATCTTATTATTTTTACCAATTTCAATAAATAATAAATTTCAAAGAAATAAATTTTATCCAGTAAATAAAACATTGTTTTGAATTTTAATTAATTCATTTATTCTTTTAACATGAATTGGTGCTCGTCCAGTTGAAGAACCTTATATTTTAAGAGGACAAATTTTAACAGTTATTTACTTTCTAATGTTTATTTTTTTACCAATCTTTTCAAAAAAATGAGATAAATTAACCATATTTTAAAATAAATTTATAGTTAATTGGCTTAAAGCATTATATCTTGAAAATATAAAAAAGAATTAATTATTCTATTAACTTAAACAAATTAATTTACTAAAAAAAATGAAAAAAAAATAAGTTTTTATACAAACAAAATAAATTAAAAAATTTAAAACTATTGGTAAATAACATTTTCATGTTAAATATATTAATTTATCATAACGATATCGTGGAAAAGTAGAACGAATCCAAATAAAACAAAATACTAAAAATAAAAACCTTAAATAAAATAATAATCTAAAAATTTCACCCCCAAAAAAAATAACTACCATAAAAAATCTTAAAAATATTATATTTATATATTCAGACAAAAAAAATAAAGAAAATATATAAGATCTATATTCTACATTAAATCCAGAAACTAATTCTGACTCACCTTCAGAAAAATCATAAGGAGAACGATTAGTTTCAGCCAAACAACAAGAAAAAAAAATTATAAATAAAGGAAAACAACAAAAAAATATTCAAATATACAACTGACATAAAATAAAATTAATTAAATTAAATCTTTCAATATAAATTACTAAACATAAAATAATTAAAAAAAAACATACCTCATAAGAAATTCTTTGAGCAATAGAACGCATCGCTCCAAATATAGAATACATTGAATTTGAACATCATCCTGAAATTATAATAATATAAACACCTAACCCAGAACAACATAAAAAAAATAATAATCCATAAAAAAATCTAATTAAATTAAAAAAAAAAGGATATAAAAGTCAAAATATTAAAGAAATTACCAATCCAAATATAGGAATAATAAAATAAATAAAATAATTTCCAAAACTTAAAAAATAAAATTCCCTAGAAAATAATTTTAAAGCATCTGAAAAAGGCTGAAATATCCCTATTAATCCCGTCCTATTAGGACCCTTACGAAACTGAATATAACCTAAAACCCTACGCTCAAATAAAGTAAAAAAAGCTACACCTAATAAAATAAATATTATTAAAAAAAAAACTCTAATAAAAAACACTTATTGAATGTAAAATTTACATTTTTAAATTCTAAATTTAAAGCACTTATTCTGCCAATCCAACAAATAAATTTTATAATTTAAAAGTCCTTTCGTACTAATTAAATTAATTAATGAAGATAGAAACCAACCTGGCTCACGCCGGTCTGAACTCAGATCATGTAATTTTTTAAAGGTCGAACAGACCTAAAATTGTAAAATCTACCCCACAACCTTAAATTAATCCAACATCGAGGTCGCAATCTTAACTATCGATAAGAACTCTCAAGTTAAATTACGCTGTTATCCCTAAGGTATCTTTTTCTTTCTATCAAAATAAAGGATCAAAATAATCAAAAATAATTGTTTTTAAAAATTAAAGTTTAAAATTTTAAATGTCACCCCAACAAAAAAATTTCAAAATTATTTTAAAAATACAACAAAAAAAAAAAATAAAATTAATTTTCAAGATCTATAGGGTCTTATCGTCACTCAGAGTTATTTGATCTTTTTAAATCAAAAATAAAATTCAACTAAATTCAATAAATAAAGTTATTATTTCATTAAACCATTCATTCCAGACTCCAATTAAAAGACTAATTATTATGCTACCTTAGCACAGTTAAAATACCGCGGCTATTTAAAATTAAATTCACTGAGCAGGCCCGACCTAAAATAAAATCCTTAGGACATGTTTTTGTTAAACAGGTGAAAAATAAATTTGCTGAATTCATATAAAAAATTTCTTAAATTTACTAATTAAATCATTATTAAAATAATAAAAATTTATTAAAAAAAACTAATAAAAAAATAAATAAAAAAATTATTATACATTTAAATTTTTTACAAACTTTAAATTAAAATTAATTCTAAACCTAAAAAAAATGAAAAAAAAAAATTAATTATAAAACAATGTCAAGATTATCCCTAACAAAATTAAAAATTAAAATGAATTTATCATAAAATAAATTATCAAAAAAATTTTCTTAATTAAATTAAATTCTTAGTTAACTAGATATTAACCCAAACGAAATTTCATTTCAAAACCAAATCAAATTCTTATTTAATTTTGAAATATTAAAAAACAAATTAATTTAAATCCTGAATATTCGAGAAAAAAAAATATATTTAAAATATTAATTTACCCTGATACAAAAGGTACTATATAAAAATATTCTTTTAATTAATAAAATAAACTTTCCTTTTCAGTAAAATAAACTAAACCCAATAAATTAACTTTTAATAAATAATTAACAAATAAATTATGTTCATATAAAAATAAAAATATAAATAAAATTAAATATAAAACTTCAGAAAAAATCAAATTAATGATTAAGATTTTATTGTAAATAAAAATAAATTTTCTGTTTCTAGATACACTTTCCAGTACATCTACTTTGTTACGACTTGTCCCAATTTATGGGAATGACGGGCGATATGTGCATTTTTAAGAACTTTATTCAAAAAATTTAATAAAATTTTTTACTTTTAAATCCATACTAAAATTTAATTCAAATTAAATTATATAAAAAGTTATTGTAACCCATAATAGCCTTAATATAATTGCACCTTGACCTAACATAAATACTAAAAATATAAAGAAAATAAATTTTCACTACACTCAACGACAGAGATATACAAAAAAAATTAAGGTTAAATTAATCGTGGATTATCATTTAAATTACAGGTTCCTCTAAAAAGATTTAAAAACCGCCAGATCCTTTAAATTTCATTAATATTAACTACTCACTGGATTTAAAAATTTCACTAAAATAACAGGGTATCTAATCCTGGTCTATAATATAGATTATACAGAAAAAAAATAATTAATTAATAAATTTCACCCAAATTAAAAAATTCCTAAAAAATAAACTGAAATCCAAAAAAAAAGTTGACTTAAACATGAAATATAACCGCGAATGCTGGCATAACATTTTACTGACTTAAAAAAAAATTTATCAAATAATAAAAATTATTTAAATTAAAATTAATCACTGAAAAAAATAATAATTATTCATTTAGAATATAATTTCTACTAAAAAGTTACATGCAAAAAATTTTTTTAATCAACTGTTTGAACAAGAATCAAACTCTTTTTTAGAATTATTCACTTTGCGGGACTTTGAAAGCTTCCTCCAGGAGGTATCTTAATTAAGCAAAGGTAAAAAAAAAGGTTTTTTTAAGTTAATTTTAACTAAAAAAGTAAATTAACCAAGTTAAAGATATATTAATTTATTAAAATCAGCCCCCACTAATTTTTAAAAGAAAGGTTTTTAACTCATTATTAACATGTTTAATTTTGGGACCTTTAAATATTTTATTTTGTATTTAAAATAACTATTAAAATTTAAATAAATTCAATGTTAATAAATATTTATTATATATATATATAAAGATAATTATTAATAAGAAACAATTTTTATTTTATAAATATATATTATATAATAAAACTTATTTATCTAATTTAATATAATTTGTTAATATATAATAAATATATACATAAGCAAGTCTTTTTTTTTTTTTTTTTTTTTTTTTAATTATGAATATTATTAAATTAGAAAATATATTTTATGTATTAATTTATTAATTGTTAAAATATAATTATTTAATTTAAATTAAAATATTTTATTATATATATTTATTTATAAATTATGATATATATATATTATATATATAATATAATTATTATTAATATATAAATATTTATTAATTTATAAATTATAATATATATATATATAATATAATTATTATTAATATATAAATATTTATTAATTTATAAATTATAATATATATATATATAATGTAATTATTATTAATATATAAATATTTATTATAATTATATATTATTTAAATATTTAATTTATATAAAATATTTATTAAGTATTTAAATTAAATTAAATATTTTAAATTTAATAATATGTCTAAATTAATCTATTTATTTTTTTCTTAGTATAATAATATTTAAAATTATTTTTTTATTATATATAAAATATTTTATTATAAGAAAAAAACCTCTTCACTAAAATTTAACTCAAATTTTTAAAAAATATCAATTTTTCATAAATTTTACCAAATTTCGCCAAATTTTACCAAATTTTGACATTTTTTTCAAAAAATATCGAAAAAAAATTTTTTTTAAGATGGACATTTTTAAAATTAATTCTACCGAAAATTTTATAAATAAATTATAAAATAACTTAATAAATAGTTACGCGTTCTTTTTTTTTTATTAAAAAGTTT
>Seq9 [organism=Augilodes binghami] mitochondrion, complete genome
AGTAAGATGCCTGATTAAAGGATTATTTTGATGTAATAAAAAAAGTAAATTTTTTACTCTTACTAATTTACAATTTATGGAATTAAACCAAATCAAAAGAATTCAAAATTCTTTATGCATCATACATTAAATTATAAAAAGATAAGCTAAAAAAGCTATTGGGCTCATAACCCACTTATGAATTTAAAAAATTCTCTTTTTAATTTTAATAAATTCAAGAAAAATAATTTTTATTTCAATTATAGTAACAAGAACAATAATAATATTTTCATCCTCAATATTCTTATTTTCATGAATGAGAATAGAAATCAATTTAATCGTAATTATACCCCTAATTTGTAAAAGAAAAAAAATAAAAGATCAATCAATAAAATATTTTATTATTCAAAGTTTATCTTCATCAATATTATTAATTTCGATAATTTTAAATTTCTTAATTGAATCCCCAGTCAATTTTGAAAAATTAACTTTAATTAGATTAATAATAAAAACAGGAATATTACCATTTGATAAATGAGTCCCTATAATTCTTCAAAAGCTAAATTGAAATATATGTTTTATTATAAATACATGACAAAAAATCTCCCCTACGATTGTCTTTTGTCAAGTAATTAATTTTAAAACCTTAATCTTACCTTTAAGATTATCATTAATTTTTGCTCCCATTTCATTAATAAAATTACTTTCAATAAAAAAGATTTTAGCTTATTCTTCCATTTACAATTACCCGTGAATAATTTTGTCTATTTACCTTTCAAAATCAATATTTTTATTATTCTTTTCAATCTATTCAATAATAAATTTTATTTTAATGAAAAAAATAAAAAATCTTAATATTAATTTTATAAATCAAGTTTTAAATAAAAATTTATTATTCAAATTTAGAATCTTAATTAACCTTCTTTCAATAAGAGGTTTACCCCCAATAATAGGATTTTTCCCCAAATGAATAATTTTAAATATAACTATGAATATTTCATTAATATTAACTATTATAATAATTTTTTCATCCCTGATTTCAACATTTATTTACATAAAAATCGCATCATCAATTTTAATAAATCAATCAACAAAAAAAAAATTTTTTAAAACAAAATTTTTAAATGATAAAGATCTTCTATTAAACAGCTTAGGTTCATTAATATTTTTTATCTTAAAACCAAATTAGAGGATTTAAGTTAAAAAAACTATTAACCTTCAAAGTTGAAATTATACCCAATTTGTAAGCCTTAGCTTTTCAAAGCATTTTCAAATTTGCAATTCAAAAAATTATTAAGACCTTAATGAGAGGTTTTCAACCTTAAATAAATTTACAATTTATTACTTTAATCAGACATCCCATTTTGATTAAATGAATAAATGATTTATATCTACAAATCACAAGGATATTGGTACAATATATTTCATTTTCGGAATGTGATCAGGAATTTTAGGAACAATATTAAGAATAATTATTCGAATAGAATTATCTCAACCAGGGTCACTTATCAAAAATGATCAAATTTATAATACTATTGTTACATCCCATGCATTCGTCATAATTTTCTTTATAGTTATACCAATTATAATTGGTGGATTTGGAAATTGAATAATCCCTTTAATAATTGGTGCTCCCGATATAGCATTTCCACGTATAAATAATATAAGATTTTGACTTCTTCCAGCATCTATTATACTTTTAATTTCTAGATCAACTAGTGGTTCAGGAACAGGGACAGGATGAACAGTTTACCCTCCCTTATCTAGTCAAAATGCTCATTCAGGACCCTCAGTAGATTTAACAATTTTTTCTCTTCACATTGCAGGAATTAGATCAATTATAGGAGCTATTAACTTTATTTCAACAATTTTAAATATACGTTCTAAAGGTATAACCTTAGAAAAAATTCCTCTACTTTGTTGATCAATTTTTATTACAGCTATTCTACTTTTGATATCTTTACCAGTTTTAGCTGGTGCAATTACTATATTAATTATAGATCGAAATTTTAATTCTTCTTTTTTTGATCCTTCAGGTGGTGGTGACCCTATTTTATATCAACATCTTTTTTGATTTTTTGGTCATCCAGAAGTTTATATTTTAATTTTGCCAGGATTTGGTTTAATTTCACATATTATTATAATAGAAAGAGGAAAAAATATAACATTTGGACATTTAGGAATAATCTATGCAATAATTTCAATTGGGATTTTAGGATTTATTGTCTGAGCCCATCACATATTTACAGTAGGAATAGATGTAGATACGCGAGCTTACTTTACTTCAGCTACTATAGTTATTGCTGTACCCACAGGTATCAAAATTTTTAGATGAATTGCTACAATACAAGGGGCAACAAATTTAAATTCCCCTCAAATACTTTGATCACTTGGATTTGTTTTCCTTTTCACAATAGGAGGATTAACAGGAGTAATCCTAGCAAATTCTTCAATTGATATTATTATCCACGATACATATTATGTAGTAGCCCATTTTCACTATGTTCTTTCTATAGGTGCAGTATTTGCTATTATAGCTAGTGTAATTAACTGATTTCCACTAATTACAGGTTCTGTATTAAACAAAAAATGAACAAAAATTCAATTTTTTATAATATTTTTAGGAGTAAATTTAACTTTTTTTCCCCAACACTTTTTAGGTTTATCAGGGATACCTCGACGATATTCTGACTACCCAGACACAATATTTTTATGAAACTATATTTCTTCAACTGGTTCAATTATTACAACTATTAGAATCATAATATTTATATTTATTATTTGAGAAGCTATAATATTTAAACGATTTCCAATTGCTAAAAATAGTAATTTATCCTCTATTGAATGAGTAATAAATTTACCTCCTCAAGATCATACATTTGAAGAATTACCAATTTTAAATAAATTATAATTTTCTAAGAGTGGCAGAAAAGTGTCATGAGCTTAAAATTCATTCATAAATAATATTTCCTTAGAAATATCAACATGAATAAGATTTAATTTAATAAACAGATATAGACCAATTATAGAACAACTTATTATATTTCACGACCATACATTAATAATTGTAATATTTATTATAATCACAGTATTAATAATAATAATTCTAATAATAAAAAACAAATTTAGAAGACGAAAAATTTTAGAAAATCAAATATTAGAAACCACCTGAACTATTATTCCTGCAATCACTTTAATTTTTATTGCCTTACCATCACTAAAAATTCTTTACATTATAGAAGAATTAATTAATCCATCAATTACTGTTAAAGCAATCGCCCATCAATGATATTGAACCTACGAATATTCAGATAAAAAAAATTTAGAATTTGAATCCTACATAATTAATAAAAAAAAAAAAAAAGAATTTCGATTAATTGATGTGTCTAACCGTATAGTTCTACCTTACTTAACCCAAACACGAATAATTATTTCATCTATAGATGTTATTCATTCATGAAGAATTCAATCTTTAGGAGTAAAAATGGATGCTGTACCCGGACGATTAAATCAAACATCAATCTTTTTAAAAAAACCAGGTTTATTCTACGGTCAATGTTCAGAAATTTGTGGTATAAACCACAGATTTATACCAATCTCACTTGAAAGAATTAATATAAAAATATTTATCAAATGAATCAAAAAAAATTAAAAATTTATTAACTATTTAACCATTAAGTGACTGAAAAGAAAGTAATGGTCTCTTAAACCAAAATATAGTAACTCGACTACTCTTAATGAAGGATTTTAATTTAAATAAAAATAGTTATTTGTCAAGTAATCTTTACAATTATTAATTGTAATTCCTGATACCCCAAATATCCCCTATATGATGAATCACAATTATAATTACATCGTCAATATTAACAATGCAAGTAATAACAAACTTAATATTTGATAAAGAAAAACTATTTTCAACAAAAAAAAAAAAAAAAAAAAACCAGATTAATATTAAATGATAACAAGTTTATTTTCGTCATTTGACCCCTCAACAAAGATTTTCCAATTAAATTGAATTTTAATAATTACACCAATTATAATTTTACCAATAAATTTTTGAATAAAAAAATCACGATGAACAATTTTTAAAAAAAAATCTAACAACTTTATTTTAATAGAATTTAAAAGAACTTCAAACCATAAAGAAATTAAACTTATTTCATTAAGATTATTCTTAATCATTGTTACTCAAAATATTTTAGGACTTTTTCCATATAATTTTACCCCAACAAGTCATATTTCACTAAATGTTTCAATTTCTATTCCAATTTGAATAATATTAATAATCTTTGGTTGAACAAAATTTTATAAACATATATTTATTCACTTATTACCCTTAGGTACCCCTAGAATAATTATACCAATAATAATTTTAATCGAAACAACAGGAAACATTATTCGACCTATTTCACTTTCAGTACGACTAACAGCTAACATAATTGCAGGTCACCTACTAATAACCCTTTTAGGAAATATAAACTGAACAAAAATTATCATTTTATCTTTACCAATTCAAATTATATTAATATTGTTTGAATCTTGTATTTCTATTATTCAAGCTTATGTATTTTCCACCCTTTTAAATCTATATTCTAGAGAAATTCCTTATGAAAAAAAATCACCCATTTCACATTGTTCCAAAAAGTCCTTGACCCATTCTTTTATCAATAAATTTATTACTAACCTTATTAGGAACAACAATATGAATCTACAAAAAAACATTTTTATATATAATTTTAGGATTTACACTTGTAATTCTTTGTATAATATTATGATGACGAGACATTACACGAGAATCTACATTTCAAGGAAATCACACTATTAAAGTTACAAAAATAATAAAGATAGGAATAATCTTATTTATTATTTCAGAAATCATATTTTTTTTTTCATTCTTCTGAGGATTTTTTCATTCTAGTTTATCCCCCTCTATTGAAATTGGATTATCATGACCACCAAAATCAATTAAAACATTTAATCCAATAGAAGTCCCTCTATTAAATACAATTATTTTATTATCTTCAGGAATTTCAATTACATGAATACATCACAGAATTTTAAATAACAAAATAAACCAAGCTATAAAATCTTTATCAATTACAATCTTAATAGGTCTATATTTTTCATTTTTACAAAAATGAGAATATACACAATCTGAATTCACAATCTCCGATTCAGTTTATGGATCTACATTCTTTATTTCAACTGGATTTCATGGAATTCATGTTATTATTGGTTCAACTTTCATAATAATTATACTATTCCGAATAAAAAATTTTCATTTTAGAAAAAATCATCATATAGGAATAGAAGCATCAATTTGATATTGACATTTTGTAGATGTTGTTTGATTATTTCTATATATTTCAATTTACTGGTGAGGTAAATAAATTCTTTTAGTATAAAAAGTATAATTGACTTCCAATCAAAAGGTTATTTAATAAAAGAATAATAAAAATTATTTTTACATTTTCAACAATTTTAATCTTAACTTTTACATTTTTTATTTTAACAACATTTATATCAAAAAAATCAAAAATTAATCGTAATAAAAATTTACCATTTGAATGTGGATTTGAATCTTTTTCATCCCCCCGAAATAGATTTTCTACTCACTTCTTCTTAATTGCAACTATTTTCCTAATTTTTGATGTAGAAATTTCTATTATTTTACCCTTATACTCTACTAAAATTTCAATTTTAAAAGAATGATTAATTTTTTCATTTTTAATTTTATTAATTCTTATAATAGGATTAATTCATGAATGAAAAAATAAAATACTTGAATGATCTAAATAAATAATTTAAATTAGGAGAATAGTTAATTATAACATTTTCATTGCAAGAAAAAAGTATTAGAATTATCTAATTTCTCTTACAAAATTATTATTTTAAGTAAAGAAGTATTATACAATTTAATTTCGACTTAAATTTAAGGTTTTTAACCTCTTACTTGTAAATTTTAATTGAAGCTAAAATGAAGCATTCCACTGTTAATGGAAAAATTGGAACATTCCCAGTTAAGAGTAATAATAATTAGAAGCCGCTAACTATCTAAATAGTGTTTAATCACTTTACTCTTATTTATATAGTTTAAAATAAAACATTATATTTTCAATATAAAAATAAATATTATTTTATAAATTATTTGAAAGGAATACTCCTTTATTAACATTTTCAATGTTAAACTTTAATATTATAAGCTACTCAAATTAATAAAAAAATATTACAAAAAAAAAAAAAAAAAAAGAAATTATATATAAATAAAATCTATTTAGTAAAAAAATATTTAAAATTTCAGAAAATCAATTTAATAAACCTACAACTCCTCTTCTTACAAAATATTCTAATCACCCACCTTCAATAATAATAAAATAAAAGTGTCTTAAAGAAAAAAATCGTTTTAAAAAAAAACCTGTAGAAAAATAATTTAAATAAAATATAGATCCAAAAAAATAAATAAAAAAATTTGACAAATAACAAACAAATGAAGAAAATAAATTTAATGAAATAAATAAGGATAATGTTATAAAAAAAATAGGCAAAATCCTAAAATTAAATTCAATAAAAAAAATTATATCCACAAATAATCAATAAATTAAAGAACCTAAAAATAAAGAAAAAATGTAAAGAACAAGTATAGATATATTTATATAAAAATTATACTTAAAATTAATTAAAGAAAAAAAAAAAGTATTAGAATAAAATAAATAATAACTCAGACGAATTCTATAAAAAAAAGTTAAAATTAAAGATAAAGAAAAAAAAAAAAAAATTAAATATCTATATTCTATTAAATAAAATAACTCCATAATAAAATCCTTAGAATAAAAACCAGAAAAAAAAGGAAATCCACATAAACAAAGTAAAGAAACAAAAAAACACGAAGAAACATATGGACACTGAATTAATAAGCCTCCTATAAAACGAATATCTTGATTACCAAAAAAACAATGAATGAAATAACCCGAGCAAAGAAAAAGTAAAGACTTAAAAATAGCATGAATTAATAAATGAATAAAACAAAGAGTCAAAGAACCCAAAGAAAGGACAAAGAATATAAATCCAAGTTGACTTAAAGTAGAAAAAGCAATAATTTTCCTTAAATCATTTTCAAAAATAGCATTTAATCTTGAAAGAAAAATTGTAATTAAAGAAATAAATATCAAAAAAAAAGTATTAAAATAAAATAAATATTTATTAAAACGAATAATTAAATAAACCCCCGAAGTTACAAGAGTTGAAGAATGAACTAATGAAGAAACAGGGGTAGGTGCAGCTATTGCACAAGGTAATCAAAAAGAAAAAGGAAATTGTGCTCTTTTAGTAAAAGAAGAAAACAAAATTAAATAAATTAAAATATTTATATTTAAATCAAAAAAAAAATTATATAAAAAAAAATGTCAACACCCAAAATTGAAAAACATTCCAATAGATAAAATTAAAAATACATCACCAAAACGATTTAAATATAAAGTAATTAAACCTGATCTAAGACTAGCTTTATTTTGATAATAAATTACTAAACAATAAGAAACTAAACCAAGACCATCTCAACCTAATAATATTCTTACTAGATCAGGTATTATAATGAAAAAAATTATTCTTATAATAAATAAAAATACAAAATAAAAAAAACGAATAAAATTTGTATCACCACTTATATAGCCAATTCTATAAAAAAGAACAGAACCAGAAATTAAAAAAACAAAAGATATAAAAATTAAAGAAATTCAGTCTAAAACAAATAATAATCTAAAAACAGAACCATTCAAATCAAAAAAAATATATTCTAAAAGAATAGTAACATTATATTCATAAAAATAAATCATAAAAAAAAAAAAAAAAAAAAAAAAAAAAAAAAAAAAAAAAAAAAAAAAAAAAAAAAAAAAAGCAATTTAAACTAAATAGCACAATCCCTCCCCTTGTAGGATTTTTGAATTCACAAATCAAAATTTTTAATTAAATTAAAGGAATATATTAAATAAATCAAAATCAAATAAACTAAAATAAATTTAATTCCTTAACTTTACATATTAAAAAAATAAATTAAATTTAAAATTAAACCAAATACAGGAAATGTATGAAGAAATAAAATTATATACTCTTGAACAAAACAAAATGAACCAAACCTAAATAAGTTAGATCTTTGACCATGTTGAGTTAAAAAAAAAATTGTTATAGAATAACAAGCAGAAAAAAATAAAATAAAAAATAAATAATATAATGTATAAAAACTTCATGACAAACAGATTAAAACTAAACAAATTTCAGAAAAAAGATTAATAGAAGGAGGACAAGATATATTTATAATACAAAAAATAAATCAAAATAAAGAGAGTGAAGGAAATACTCTATTTAATCCCCTTAAAATAAAAAATCTACGTCTTGAAAAGCGTGAATATACTATTCCTACAAGAAAGAATATTCCAGAAGAAACAAAACCATGACCAATTATTAAAACTAATGAACCTAAAATTCCTCAAGAATTCAAAGAAAATAATCCTAAAATTACCATAGATATGTGACAAATAGAAGAATAAGCAATTAATATCTTCAAATCTCTTTGAATTATACAAATTATTCTTAGTACAATACATCTTCATAAAATAAATCCAAAAAATAAAAAATTAAATTTTAAAATAAATTTAAATGTAAAACTAATTAAACGAATAAAACCGTAACCTCCTAACCTTAATAAAACACCAGCTAGAATTATTGATCCACCTACAGGTGCTTCTACATGAGCTTTGGGTAACCAAGAATGAAACCCATATATAGGAAATTTTACTAAAAAAGAAAATAATAAAAAAAATACTAAAATATAATTATCAAATTTAAATATCAAAAAATAAGAAAATCTTCCATAAAAATTTATTGTATAAAAAATAATTAATAAAAAAGGTAAAGAACCAAAAAGCGTATACAAAATTAAATAAAATCCTGCCCTTAAACGCTCTGGTTGATAACCTCAACCAAATAAGATTAAAAATACAGGAATTATTCTCCTTCAAAAAAAAAAAAAAAAAAAAAAAAAATCTATTACTGTAAACACAATTAATAATATTAATATTAAAATATTCAAATACAACATGTAAAAATTTAAAAAAATTAAAAAAGATCTTAAATTAGTTAAAGCAATTAGTAAACAAATTCAAATACTTAAACACACAAAATTATATGAATATAAGTCTATTCCAAAAAAATAAGAAACCTTAAAAAAGTGAAAAGAAATAAAATTTCTAAAAAAAAAAAAAAAAAAAAAAAAAAAAAAAGAATAAATGTTATAGATTAGTTTATTACTTAATAGGGTCAAAAAAATTAAATATAAAATATATTTTAACATAATCTTATTCTCAATAAATAATCAAAAGAATTTTTACGAACTATATAAACAATTAAAGACAATCCCAAAACACCTTCACAGACAACTAAAATTAAAAAAATAATTGAAAAAAAGTTGTCTTGCAAAAAAAAAGAAAAATACATGTTTCTAATACCAAATAAAGAAATTGATATAAATTCTAATATTAACAAAGATAGTAAAAAATATTTTCGAACAAAGATTAAACCAACTATTCCAGAAATAAAAATTAAAATATATAAAAACATAAGTAAATAAAAAAGTCTGTTTTAATAGTTTAAAAAAAACAATGATTTTGTAAATCATTTTTAGATTATAATTCTTTAAAACTAATCAGTAAAGGTCAATATCCATCATTAGTCTCCAAAACTAAAGTTTTAACTTAAACTACTTACTGAATCAAATTAATCATTTTAATAATTTCACTCTTAACTCCAATAATTAATCACCCTATTTCTTTAGGATCACTATTATTAATTCAAACTACTTTAATTTGTTTAAATTTATCCTTTTCCATAAAAACAAGATGATATAGATACATTTTATTCATTACAATTATTGGAGGAATAATAATTATATTTATATACATAGCAAGAATCTCATCAAACGAAAAATTCTTTAGATTCAATTGAAAAAAAAATATTTTCTTTTCAGTATTAATTATTTTAACTTTTCTTATTTCAAAAAACGATATTTCTACATTTAAATTTTTAATAAAATCAGAAGAAACCAAAATTATTTTAAACGAAATTTATGAAAATAAAACTATATATAAAATATTTAATTTTAATAAAATTAACATTACATTAATACTGATATTTATTTTATTAATTACAATAATTTCAGTAACAAATATTTCTTCTTCATTTGAAGGACCACTAAAAAAAACTTATGTTTAAACCTAAACGAAAAATATTTTTTATCAATAATTTTTTAATTGATTTACCTTCCCCATCAAATATTTCAACTTGATGAAATTTTGGTTCAATGTTAGGTTTATGTTTATTTCTTCAAATCCTGTCAGGAATTTTTTTATCTATACATTATACTCCAAATATTTCATATGCATTTAAAAGAATTATTCATATTATACGAGATGTAAATTATGGATGATTAATACGAAATATACACGCAAACGGTGCTTCAATATTTTTTATTTTTGTTTATTTACATATTGGACGAGGTTTATATTACGGTTCATTTAAATTAAAAAAAACTTGAATTTCAGGTACTTTTATTTTACTTATTATAATGGCTACAGCATTTATAGGTTACGTATTACCTTGAGGACAAATATCATTTTGAGGGGCTACAGTAATTACAAATTTAATTTCAGCAATTCCATATTTAGGAGAAACAATTGTAAAATGAATTTGAGGAGGTTTTTCAGTTGAAAATCCTACCCTCAACCGATTTTTTACATTTCACTTTATTTTACCCTTTATTATTATATTAATAGTAATTATTCATCTAATATTTTTACACGAAACAGGATCATCTAATCCCCTTGGTTCAAAAAATAACATTGACAAAATTATGTTTCACCCTTATTTTACAGTAAAAGATACTCTAGGATTTATTATAATTATATCAATTTTCTCAATTTTAATTAATCTATTTCCCTTCTTATTGACAGATCCAGAAAATTTTACTATGGCAAATCCTTTAATTACTCCTATTCATATTCAACCTGAATGATATTTTCTATTTGCTTACGCAATCCTACGTTCTATTCCTAATAAATTAGGTGGAGTAATTGCCTTAATTATATCAATTTTAATTCTATTATTTTTACCATTTTCTATAAAAAATAAATTTCAAAGAAATTCATTTTATCCTATAAATAAAGGATGCTTGTGAACTTTAATTAATTCATTTATTTTATTAACATGAATTGGTGCACGTCCAGTAGAAGAACCTTATATTTTGACAGGTCAAATTTTGACAATTACATATTTTTTTCTATTTATAACTTTACCTATATTGTCAAATAAATGAGACAAAATTTAAGTTAATTATGTTTATTAGTTAATTAGCTTTAAAGCAATTATATCTTGAAAATATATTATAGAATAATGTTCTGTTAACTTTTATATTTACTAAAAAAAATGAAATATAAATAAATTTTTATAAAAATAAAGTAAATAAAATAATTTAATACTAATGGTAAATAGCATTTTCAAGATATATATATTAATTTATCATAACGATAACGAGGAAAAGAAGAACGAATTCAAATAAAAGAAAATAAAAAAAATATAAACCTAAGAAAAAAAAATATTCCATAAGCATCACCCCCAAAAAACATAATTACTATAAAAAATCTCAAAAATATTATATTTGAATATTCAGACAAAAAAAATAAAGAAAATATAAAAGAACTATATTCAATATTAAACCCCGAAACTAATTCAGATTCACCTTCAGAAAAATCGTAGGGAGAACGATTAGTTTCAGCTAAACAGCAGGAAAAAAAAACTAAAAATAAAGGAAAACAGCATATCCCAATCCAAAAAAAACATTGAAAATTAATATAATTAATTAAAGAAAATCTTTCAAAAAAAATTACTAAACATAAAATAATCAAAAAAAAACAAACTTCGTAAGAAATTCTTTGAGCAATAGAACGTATAGAACCAAATATTGAATATATAGAATTTGAAGATCAACCAGAAACTATAATAATATAAACTCCTATTCCAGAACAACATAAAAAAAAAAGTAAACCAAAAAAAAAACTTAAAAAATTAAAAAATAAAGGATATAAAAGTCAAAATATTAAAGAAATTGATAAACCTATTATAGGAACAATGTAATAAATAAAAATATTACCAAAACTTAAAAAATAAAATTCCTTTGAAAACAGCCTTAAAGCATCAGATAAAGGTTGAAGTAATCCTAAAATTCCTACTTTATTTGGCCCCTTACGAAATTGAATATATCCAAGAATTTTACGTTCAAATATAGTAAAAAAAGCCACACTTATTAAAATAAAAATTATCAAAAAAAAAATTCTAATAAAAAACATTTATTGAATGTAAAAAATTTACATTTTTAAATTCTAAATTTAAAGCACTTAATCTGCCAACTCAATTAATAAATTTTATATCTTAAAAGTCCTTTCGTACTAATTAAAATATTTAAGAAGATAGAAACCAACCTGGCTCACACCGGTTTGAACTCAGATCATGTAATTTTTTAAAGGTCGAACAGACCTAAAATTGTAAAATCTACCCCACAACTTTAAATTAATCCAACATCGAGGTCGCAATCAAATTTATCGATTTGAACTCTCCAAATTTATTACGCTGTTATCCCTAAGGTATCTTTATCTTTATATCTTTAAAAAGGATCAAAATATTCAAAAAAAATTGTAAAAAAAAATTAAAGTTTAAAATTTTAATTATCACCCCAACAAAAAAATTAAATTTTTATTACTGAAATTACTAATCAAAAAAAATAATAAAATTAATTATTAAGATCTATAGGGTCTTATCGTCACTCAAAAAAATTTAATCTTTCTAAATTAAAAATAAAATTCAAAAAAAATTTTTTAAATAAAGTTATTTTTTCATCTGACCATTCATTCCAGACCTCAATTAAAAGACTATTTATTATGCTACCTTTGCACAGTTAAAATACTGCGGCTGTTAAATCTTCACTGAGCAGGACTGACCTAATATAAATTCATCAGGACATGTTTTTGATAAACAGGTGAAAAATAAAATTTTGCCGAATTCATACCAAAAAATTTTTATTTTACTAATTTAATAATTTTTAAAAATTATTAAATTAAAACTTAAAAACTAATAAACAAATAAATTGCTTAAATATAAATAAAATGTAAATATATTTATTTAAATTTTTTACAAACTTATTTTTAAGACAAATACTAAACCCAAAAAAAATAATTATAAATAAAATTATATAAATTTAACAAGCTTATCCCTATTAAAATTAGAAATCAAAATGAAAATTTTAAAATAATTTTTTCAAAAAGAATTCATTAATTATATTAAATTCTTAGTTAACTAGATATCAAATTAAACGAACTTTCTTTTCAAAACTAAGACGAATTTATATTTAATTATTAAACATTAAAAAACCATTCAACTTAAATCATAAAACTTCGAGAAAAAAATTTTTAAATTTTTTAAAATTAATTAACCCTGACACAAAAGGTACTACAAAAAAGTATTCTTATATAAATTTTAAAAATAACCTTTTCAGTAAAATTAACTATAAAAAAGAAATTATTTTAAAAAATTTTAATAAACAAAAAAAAAACTTTTTTTAAAAAATAAAACAAAAAAAAAAAATAATTTTATTAATTCAGAAAAAGTTAAATTAATAACTAAGAATTTATTGTAAATAAATAAAAATTTTCTGTTTCTAGATACACTTTCCAGTACATCTACTTTGTTACGACTTGTCCCAATTTTCGGGAATGACGGGCGATATGTACATTAATAAGAACTTAATTCAAAAAGTTTAAAAAAATTATTTACTTTTAAATCCAAATTCATTTAAACACCAAATTCTAAAATCCAAATTTTTCTATAAAATTTTATTGTAACCCATAAAAACCAAATTATAATTGCACCTTGACCTAACATAAATTTAAAGATAAAACCAGAAAATTAATTTTCATTATAATCAACGACAGAGATATACAAAAAAAAATTTGGTAAAATTAATCGTGGATTATCATTTAAGTTACAGGTTCCTCTAAAAAGATTTAAAAACCGCCAAATTGTTTAAGTTTCATTTTTTAAATAACTACTATCCAAAAACTGATTTGTCTAAAATAACAGGGTATCTAATCCTGGTTTAAAAAATAGATTAATCAAAAAAATAATTAAATTATTAATAAATTTTACCTAAATTAAAAAAATTTTAAAAAATTATTTGAATTCAAATAAGTTAATTAACTCAATCATGAAATATAACCGCGAATGCTGGCATAACATTTTACTGATTTTAAAAAAATTTATCAAATTATATTAATAATTTTAATAAATATTAATCACTGAAAATAAAATTTAAATCTTTTAGAAATTTTTATTCTTCAATAAAGTTACATGCAAAAAAATCTTTTAGCTAATTTAGAAAACTATAATCAAACTTTTCATTTAAAATAAATATTTTCTTTTTCGGTACTATTATCTTATACTCCCTCACAATTCATTAAGTTTTCCCCAAAACTTAATCAAATCAAATATATATATTATTTAAATTTGAAAATTCAAAGTAATGCGCAGGTATAATAAAATATTTGTTTTACATTAAACTAAATATTTTAATTCATATAATAATATTTATTATAAACCAAATATATATTATACATTCATAAGAAGTATACTCCCTCACAATTCATTAAGTTTTCCCCAAAACTTAATCAAATCAAATATATATATTATTTAAATTTAAACCCCACATTAATTAAATAATTATTTGATTCTTATAAAATATTTTCTTTTTCGGTACTATTATCTTATACTCCCTCACAATTCATTAAGTTTTCCCCAAAACTTAATCAAATCAAATATATATATTATTTAAATTTGAAAATTCAAAGTAATGCGCAGGTATAATAAAATATTTGTTTTAAATTAAACTAAATATTTTAATTCATATAATAATATTTATTATAAACCAAATATATATTTTACATTCCTAAGAAGTTTTTTTTTTTTTTTTTTTTTTTATACAAACATTTTATTTTTAAATAAATATTATTATTTAATAATATTTTATTAATAATAGATAATTTTTATAAAAAATTTATTTAATAAAATTTATTTATTTATTATTACATTATGTAAATATTTATTAAAAAATAAATACATATATGTATATATAAATAAATGTATTAATATGTATGTAAATATTTATTAATATATAAATAAATATATGTATATATGAATAAATATATTAATATGTATGTAAATATTTATTAATATATATATATATATATATATATAAATACATATATATATATATATATTTATATATTAATAAATGTTTACATAATATTATATTAATTATTTAAAATAATTTTATTATAATTATTTAATAAGTATTTACAATATATTAAATTAATATTATTATATTACTTATTTTTTGTGTAGTATAATAATAATTAATATATTTTATATTATTAATAAAATATTTTATTATAACAAAATAACACCTTAATAAGAAATTATATTAAAAAATTTAAATTTTTCTAAATTTATTAGCTTTGACGACTTTTTTGCGAGCTTTGACGACTTTTTTGCGAGCTTTGACGACTTTTTTGCGAGCTTTGACGACTTTTTATGAAATAAAAAATTTTTAATTTTTAGCTTATTTTATCTTGTAATTAATTAATTAAAATTCTTCCTATATATATGTACCATTACATTATTTTTAATTTTAAATCACAAAAACCAATTTGTGACATGTTATTTTATGAAATAGAAAAAAAAAAA
>Seq10 [organism=Cylindratus longicephalus] mitochondrion, complete genome
AATAAGATGCCTGAAAAAGGATTACTTTGATATAGTAAATCAAGTGTTAAAAAAAACACTCTTATTAAAAACAAATTATAATTATTGGAATTAAACCAAATCTAAAAAATTCAAAATTCTTTATGCATCTTACATTAAATTATAAAAAACACTAAAAAGATAAGCTAAATTTAAGCTAATGGGTTCATACCTCATTTATGATAATAATTCTCTTTTTAATTTCACTAAATTCAAGAAAAATAATTTTCCTAAAAATAATAATTATTAGAACAATTATAATAATATCCTCATTAAACTTAATATTTTCATGAATCAGAATAGAAGTAAATCTAATTTCATTTATTCCAATTATAACAAAAAGTAAAAAAATAAAAGATCAATCAATAAAATACTTCATTATTCAAAGAATATCTTCATCCATAATATTAATAGCAATACTTACAAATTCAAAAATTGAGTCCCCAATCAATTTAAGAATATTAGTTATAGCAAGAATATTAATAAAAATAGGATTTATACCATTCCATCTATGAATACCCATAATTATACAAAGAATATCATGAAAAAAATGTATAATTTTAACCACTTGACAGAAAGTTTCACCAACAATTATAATATGTCAAATTATAACAATTAAAGAAATTATGATTCCCCTAATAATTTCTATAATTTTTAGACCAATTTCAATATTAAAAACAATATCAATAAAAAAAATTATAGCATTCTCATCTATTAGTAATTCACCCTGAATAGTAATGTCAATATTAATTTCAAAATTCTATTTCATTTTATTCTTTACAATTTATTCAACAATCAATATTATCACAATAAACAACTTTAAAAAAATAAATATTAATTTTACCAATCAAATAAATGAAAAGAAGAAAAATTCTAAAATTAACATAATTGTAAATTTTTTATCTATAAGAGGATTTCCCCCCACAATTGGATTCTTTTTAAAATGAATAATTTTACAAAAAATAATAGAATTATCAAAATCATTATCAATAATTATGGTACTTTCATCACTAATTTCAAGATTTATTTACCTAAAAATAATAATTTCAATTTTCATAACAATAAACCTTAAAAAAAAAAATTTTAAATCAAAAAATTTTACATCCTTAGATACAATAATCAACATATTAATAATTTTAACTTTTATGTTCCTTAAACCAAATTAGGAAAAGGATTTAAGTTAAAATAAACTATTAACCTTCAAAGTTGAAAATAATAAAATAAATTATAAGCCTTAGCTTATAAATTATTAAATAAACACCTTTAGATTTGCAATCCAAAATCATTAAATGAATATAAAGCCATTAAATAATGAGAGATATAAAAATATCATAAACAAACTTACAATTTATTACCTAACTTCAGCCATCCCATTCTTTAAAAATTTAAACAAACAATCATAATGAAAAAATGATTGTTCTCAACCAACCATAAAGATATCGGTACTCTATATTTCATCTTCGGATTGTGATCAGGATTATTAGGAACCATAATAAGTATAATTATCCGAATAGAATTATCTCAACCAGGATCAATAATTAAAAATGACCAAATCTATAATACAATTGTTACATCTCATGCATTTATCATAATTTTCTTTATAGTTATACCAATTATAATTGGTGGATTCGGAAATTGAATAATCCCATTAATAATTGGTGCTCCCGATATAGCATTCCCACGAATAAACAATATAAGATTTTGATTATTACCAGCATCAATTACACTATTAATTGCAAGATCTTTTTCAGGTTCAGGGACAGGAACAGGTTGAACTGTTTATCCTCCCCTATCAAATCAAACAGCACACTCTGGACCTTCCGTAGATTTAACAATTTTTTCCCTACACATTGCAGGTATCAGATCTATCATAGGAGCCATAAACTTCATCTCCACAATTATAAATATACGAACTGAAGGAATAACTATAGAAAAAATCCCATTACTTTGTTGATCAGTACTAATTACAGCCATTTTATTATTGATTTCTTTACCTGTACTAGCAGGTGCTATTACAATACTATTACTAGATCGAAATTTTAATACTACATTCTTCGACCCCACGGGAGGAGGAGATCCAATTTTATATCAACACTTATTCTGATTCTTTGGTCACCCCGAAGTATATATTTTAATTCTACCAGGATTCGGTTTAATTTCACATATTATTATACATGAAAGAGGTAAATCAATTACATTTGGTCACCTAGGAATAATTTATGCAATAATTTCAATCGGAATTTTAGGATTTATTGTATGAGCTCATCATATATTTACTGTAGGAATAGATGTAGATACACGAGCATATTTTACATCAGCAACTATAGTAATTGCAGTCCCCACTGGAATTAAAATCTTTAGATGAATTGCAACTATACAAGGAATCAATATTATTAAATCACCCCAAATATTATGATCAATTGGATTTGTATTTTTATTTACAATAGGAGGATTAACAGGAGTAATTCTAGCTAATTCATCAATCGACATTATTATTCACGACACTTATTATGTAGTAGCCCATTTCCATTATGTGTTATCAATAGGAGCAGTATTTGCTATTATAGCAAGAATTATTCACTGATTTCCCCTCCTATCAGGTACAATCATAAATAAAAAATGACTAAAAATTCAATTTTACATAATATTTATAGGAGTAAATTTAACCTTTTTTCCTCAACATTTCCTAGGATTAGCCGGAATACCTCGACGATATTCAGACTACCCTGATACATTCATAGTATGAAATTCCATTTCATCAATAGGATCAATTATTTCAATAATCAGAATTAGAATATTAATATTTATTTTATGAGAAAGAATAATATTTAAACGAATAATTATATTTAAAAAAAATAATAATTCATCAATAGAATGAATATTTAATTCTCCCCCCCCAGAACATTCATTTAAAGAAATACCTATTTTAACAAATTAAAATTAAGAGTGGCAGAACAAGTGTCATGAACTTAAAATTCATTTATGAATTTAAAAATTTCCTTAATAATAGCATCATGAATAAAATTTAACCTAAATAATAGAGCAAGACCAATTATAGAACAATTAGTAATATTTCATGATCATACTATAATAATTATCATTATAATCTTATCAATCACAATATTTATAATAAAATCAATTATTAAAAATAAATTTTTATCACGTAATATATTAGAAAATCAAACTCTTGAAACTCTATGAACAATTATACCAACCATCACATTAATCTTTATTGCCCTACCTTCAATTAAAATCTTATATATTATAGAAGAAATTATTAACCCCTCAATTACAGTCAAAGCTATTGGTCATCAATGATACTGAACCTACGAATACTCAGATAAAAAAAAAATAGAAATTGAATCATATATAATCAATAAAAGAAAAAAAAAAAAAAGATTTCGATTACTAGACGTAACAAATCATATAATTTTACCTTTTTTAACTCAAACACGAATAATTATTTCATCAACAGACGTTATCCATTCATGATCAGTACAATCTTTAGGAATTAAAATAGATGCAATTCCAGGACGACTAAATCAATCATCAATTACTACAAAAAAACCAGGACTATTTTTTGGCCAATGTTCAGAAATCTGTGGTATAAATCACAGATTTATACCTATTACAGTAGAAAGAATTAATTTAAAAGAATTTATAAATTGAATAAAAAAAAATAACTAAAATTACTTTACATTAAGTGACTGAAATGAAAGTAATGGTCTCTTAAACCAAAATATAGTATAAATCAAATACTCTTGATGAAAAAAAATTAAGAAGTTAGTTTAATAATAAAACAATTATTTGTCAAATAAAAAATATAATAAATTTTTATACCTCTTGATCCCACAAATATCACCAATTATATGAAATACTCTAATAATAATAATATTTATTTTAATTATCCAAAATAGATCTATAATTATTTTCAATAAAAATAAAATTATAAAAAAAAACAAATTTAAAAAAAATGAATCAAAATATAAACTAAAATGATAACCAGATTATTTTCATCATTTGATCCTTCAACAAAATTTTTTCATTTAAACTGAATAATAATAATATCCACCTTAATGATTACACCAATAAATTTTTGAATAAAAAAATCCCGAATAATAATAACGAAAAAAAAAATAGAAAATAAACTATTATCAGAATTCTATAATTCAACTAACCAAAAAGAAATAATATTATTGTCAATAAGTATATTTTTTGTAATCACATTAAATAATTTAATGGGACTATTTCCCTATAACTTTACCTCTACAAGTCATATTTCTATTTCCATATCAATATCTATTCCAATATGATTAACTATAATAATTTACGGATGAACAAAATTTACAAATTCAATATTTATTCACCTATTACCAACAGGAACTCCTAAAATAATTATACCAATAATAGTTTTAATCGAAACAACAGGAAACTTAATTCGTCCTATTTCATTATCCGTACGATTAACTGCAAATATAATTGCAGGACATTTACTCATGACATTATTAGGAAATATAACTAAACTAAATTTAATAATATTAATATTACCAATTCAAATAATATTAATAACATTTGAAACTTCAATCTCCATTATTCAAGCCTATGTATTTTCAACCTTAATTACATTATATTCTAGAGATATCCCATATGAAAAAAAATCACCCATTTCACTTAGTTACAAAAAGACCCTGACCAATCCTATTATCAATTAATATTATAACAATATTATTAGGTACAGTAATATGAATAACAAATAAAACAATAACAACAATAATTTTAGGCTTTGTACTAACAACAACATGTTCAACACTATGATGACGAGACATAACCCGAGAAGCCACTTTCCAAGGAATACATACTATAAAAGTAGTAAAAGGCTTAAAAATAGGAATAACTTTATTTATTATTTCAGAAATTATATTCTTTTCATCATTTTTCTGAAGATTTTTCCATTCTAGTCTTTCCCCAACAATTGAAATCGGAATAAACTGACCCCCAAAATCAATTATTACATTTAACCCATTAGATATCCCCCTATTAAACACAATCATTTTATTATCATCAGGAACAACAATTACATGAGCTCATCATAGAATAATTAATAACAAATTAAACTCATCAATTAAAGCAATAACAATTACTATTCTATTAGGAATATATTTTTCAATTTTACAAAAATGAGAATACAATCAATCCCAATTCACAATTTCTGATTCAATTTATGGATCCATCTTCTTTGTAACAACAGGATTTCACGGAATTCATGTAATTATTGGAACATTATTTTTAATAGTTTCAACCCTACGAATAAAAAAATTACACATAAGAAATAATCATCACCTAGGATTAGAAATATCAGCATGATACTGACATTTTGTAGACGTAGTATGATTATTTCTGTATACAACTATTTACTGATGAGGAAAATAAATATATATTCTCTTAGTATAAAAAATATTTTTGACTTCCAATCAAAAGATCAAAAAAAAAATTGAAAGAATAATAACAAAAATTATAATAACATTAATAATTCTAATAATAACTATTTCAACCATCTTTATATTGACAATAATAATTTCAAAAAAATCAAAATTAAGACGAGAAAAAAATTCACCATTTGAATGTGGATTTTCAGCAATATCATCAGCACGTAAACCATTTTCAACACATTTCTTTTTAATCGCTATACTCTTTTTAGTATTTGACATTGAAATTTCAATCTTGCTACCAATATATTCAATTAAAATATCAAATTTAACAGAATGATTTAGTTCAAGATTAACCATTATAATTATCCTAATATTAGGACTAATTCATGAATGAAAAAATGGAATACTAGAATGATCAAAATAAAATAATAAAAGGAGTATAGTTAAAAAATAACAATTTCTTTGCAAGAAAAAATTATTAAAAATTATTAAATTTCTCTTATTATAAAATTAAAATAAGTAAAGAAGTAAAATACACTTAATTTCGACTTAAGATTAGAAAATTAATTTTCCGTACTTAAATTTAATTGAAGCTAATTTATTTAAGCCTTTCACTGTTAATGAAAAAAAAGAATTTTATTCCAATTAAAAAAAGAATAAACCAAAAAAAGAAGCCGCTAACTATCTTTAAAGTGTTAAATCACTTATTCTTTATATTAATTTTTATATAGTTTAAAAAAAACATTATATTTTCAATATAAAAATAAATAAAAAATTTTATAAATATTTAATAGAAAACAACTATCTTAACATTTTCAATGTTAAACTTTAAATTAAGCTAATTAAATTTTAAAATAAAAAAAAAATAATAAAACTACAAAAAATATATAATTAAAAAAAAAAAAAAAAAAGAAAATATATAAACAAAAAATCTATTTAAAATTATATGCTCAAAATAATAAGAAAAAAAAAGAAATTTTTTTTTTAATTCACCTGTTAAAAAATATTCCAATCAACCTAAATCAATTAATTTATAACAAAATACACTAAAAAAAAAAAAACGAGATAAAAAAAACCCAGTAGAAAAATAACTAAAAAAAAATATAGTTCTAAAAAAAAAAAAAAAATAATTAAAAACAAAAAACTTCAAATTAAAAAAAAAAAAAAAAAAAAAAAAAACAAAAAATATCATAAATAAAGGAACAATTTTAAAAAAAAATTCAACAAAAAAAATAAAATCAATAAATAATCAAAAAATTAAAGAACCTGAAAATAAAGAAAAAAAAAAAAGAAAAAACAAAGAAATATTTATATAAAAACAATACTTAAATCTAATTAAACAAAAAAAATAATTTTTAGAAAAAAATAAATAATATAATAAACGAATTCTATAAAATAAAGTCAATATTACAGAAAAAAGAAAAAAAAAAAAAATAAAATAATTTAATTCTCTTAAATACAACAATTCAAACACAAAATCTTTAGAATAAAATCCAGAAAAAAAAGGAAATCCACATAAACACAATAAAGAAATATAAAAACAAGAAGAAATATAAGGACATTGATTCAATAAACCACCTATATAACGAATATCCTGATTACCTAAAAAACAATGAATAAAAAATCCAGAACACAAAAAAAGTAAAGACTTAAAAATAGCATGAATTAATAAATGAACAAAACACAAAGTAAAACAACCTAAAGAAAGAATAAAAAATATAAATCCTAATTGTCTTAAAGTAGAAAAAGCAATAACTTTTTTTAAATCATTTTCCAACAAAGCATTAAATCCTGAAATAAACATAGTAATTAAAGAAATATATATTAAAAAAGACAAATCAAAAAAATAAATATAATTATTAAAACGAATAATTAAAAAAATACCAGAAGTAACCAGAGTAGACGAATGAACTAAAGAAGAAACAGGAGTAGGTGCAGCTATAGCTGCAGGTAATCAAAAACAAAAAGGAAATTGAGCTCTTTTAGTAAAAGAAGCTATTAAAATTAAATAAACTATAAAGTCCAAATTAAAATCAAAAAAATCATTATATAAATAAAAATGTCAAGAACCAAAATTAAATATATAACCAATACCCAAAATTAAAAATACATCACCAAAACGATTTATAAAAACAGTAATTAATCCTGAACTCAAAGAAATAGAATTCTGATAATAAATTACTAAACAATAAGAAATTAAACCCAAACCATCTCAACCTAAAAGTAAACAAATTAAATCAGGAACCATAATAAATATTAATATTCTAAGAATAAATATAAAAACTAAAAAAAAAAAACGAATAAAATTCCTCTCTATATTTATATAACCAATTCTATAAAATATCACAGAACCAGAAATCAAAAAAATAAATGATATAAAAATCAAAGAAATTCAATCAAATAACAATATAAAAGAAATTTCACAACCATTTATTTCAAAAATCAGTCAATCAAAAAAAATTAAAATATTATATTCATAAAAATAAATACTAATAATAAAAAAAAAAAAAAAAAAAAAAAAAAAAAAAAAAAAAAAAAAAAAAAAAAAGAATTTAAACAAAATAACACGGCCTAATTTCTAAAAAAATCCCTGATTTCACAAATCAATGTTTTAAAAATTTAAACTAAATAGACACTAAAAAAAATAATTTATATCCAAAACAATAAAAAAAATAGGAAAAACATGAAAAATTAAAACTAAATATTCACGAACAAAACAAAAACAACCAAACCTTAATAATCCAGAAAATACGCCATGTTGAGTTAAAAAAAAAATTATTAATCTATAACAAGCAGAAAAAAACAAAATAAAAAAAAAAAAAAATAAAGTATAAAAACTCCACCTCAATATAGAAAAAAAAATGAAAATTTCAGAAAATAAATTAATTCTAGGAGGACAAGACATGTTTATAACACAAAATAAAAACCAAAAAAAAGACAAAAATGGAAAAAAATTAATTATACCCCTTAAAATAAAAAATCTACGTGAACCAAACCGATCATATAAAATACCAATTAAAAAAAATATTCCAGAAGAAACAAATCCATGACCTAATATAAAAATTAAAGAACCCAAATACCCTCAACTAAATATAGAAAATAATCCAATAATTACTATAGATATATGACAAACTGAAGAATAAGCAACTAAAATCCTTAAATCTCTCTGAATTAAACAAAATAATCTAATAAAAATACAACCCACTAATCTTAAAGAAATAAAATAAACTCCATAATGAAAAATAAAAAAATAAATAAATCCCATTAAACGAATAAATCCATATCCACCTAATTTTAAAAGAATTCCAGCTAAAATCATAGAACCCATTACAGGGGCTTCTACATGAGCTTTAGGTAATCAATTATGTAAACCAAATATAGGAAACTTAACTAAAAAAGAAAAAACCAAAAAAAATATAAAAAAATTTCTTTTAAACCTTACACTTAAAAAATAAGAAAAAGATCCAAAAACAATATTTATATAAAAAACAATTAATAAAAAAGGTAAAGAAGCAAAAAGAGTATAAAAAATTAAATAAAATCCAGCATTTAAACGCTCCGGTTGATATCCTCAACCAAATAAAATTAAAAATACAGGAATTAAACTAGACTCAAAAAAAAAATAAAAAAAAAAAAAATCTATTACTAAAAACAAAAATATAAGTATTAAAACTAAAAAATTTAAATAAAAAATAAAATAATTTTCAAATAAAATCCTTAAATTCAATACACATAAACATACTAATAAACAAATTCAAATTCTTAAACAACAAAATAAATAAGAAATCCTATCCATCCCAAAAATATAAGAAATTAAATAAAAATAATCAACTAAAAAAAAATTTATACAAAAAAAAAAAAAAAAAAAAAAAAAAAGTCCATATAAATAATAAATAAGATAATTAAAAAAAAATGATAAAGGAGTCAAAAAAATCAAATAAAATAAAAACCTTAACATAAAGTTAATCTCATCAAATAATCAAAAGAACTTTTACGAACTAAATAAACAATTAAAGATAAACCTAATACACCATCACACACACCCAAAACTAAATAAATAATTAAAAAAAAATAATCAAAAATGTAAAATCTAAAATAAAAATAACAAAAATAAAATAAAGAAATTATTAAAAATTCTAAACTCAATAAAGACATCAAAAAAAAATTACGAACTAAAACTAAAGATACTATTCCACAAAAAAATATTATTAAAATAAACATAAGTTTTTATAGTTTAAAAAAAACATTGGTCTTGTAAACCAAAATTATTTAAAATAATTTAAAACAAATACCAAATTAAAAATTCAATAAGAAAAAAATTTTTCTTTAGTCTCCAAAACTAATATTTTATATAAAATACTTACTGAATAAATACAATAAACATAATAATAATTTCAATCTGCATATCTATCATTTTACCTTTTTTAAAACACCCTATTTCAATAGGCTCATTATTAATAATTCAAACTATTTTAATTTCAATAATCTCCACAATAAAATTTTATTCACCATGATACAGATATATTATATTTATTACTATTATTGGAGGTATAATAGTAATATTTATATATATATCAAGAATTGCATCAAACGAAGAATTTAAAATAATATCAATTACAAAAATAATAATGATTTTAATCATTTTAATAATATTAATTATAATCACCAAATATAAATATTTAACATATTTAGAAAAAAATAATTATAACAAAATAAACTTAATAGAATTTGAAGAAATTAAATCAACAAGAAAATTTTTTTATTTAAATAAAATAAATTTAACAATCATAATAATAATAATTTTGATAATTACAATAATTTCAGTATCAAATATTGCATCATCACACGAAGGACCTTTAAAAATAAAATAAATTTATATAATACAACAACATATGTACAAATCTATACGAAAAAAATCATTTTTAAATAACTTTATTATTGATTTGCCCTCCCCCTCAAATATTTCAACATGATGAAATTTTGGATCAATTTTAGGTCTATGCCTAATAATTCAAATTATTTCAGGTATTTTTATTGCTATACATTATTCCCCCAATATCAATCAAGCATTTAAAAGAATTGTTCACATTACACGTGATGTAAATTATGGATGAATTATACGAAATATACATGCTAATGGAGCTTCAATATTTTTTATTATAATATATCTACATACAGGACGAGGATTATACTATGGATCATACAAATTAAAAAAAACATGAATTTCAGGCACAATAATTATAATAATTTTAATAGCAACGGCATTTATAGGATATGTATTACCTTGAGGACAAATATCATTTTGAGGAGCAACAGTTATTACAAACTTAATTTCAGCTATTCCATATATTGGAGATATAATTGTAAAATGAATTTGAGGAGGATTTGCAGTAGATAATCCAACCTTAAACCGATTCTTTACATTTCACTTTATTTTACCATTCCTATTAACAATTATAATCATTTTACATTTAATATTTTTACACGAAACAGGTTCATCTAATCCACTAGGAATAAAAAATAATATTGATAAAATCCCTTTTCATCCATACTTTATAATTAAAGACTTATTAGGATTTACAATTACAATGTTTTTATTCTCCATAATAATAAATTCTTCACCTTTCATCTTCAATGATCCTGAAAATTTCAATATAGCTAACGCAATAATTACACCTATTCATATTCAACCAGAATGATATTTTTTATTTGCTTATGCAATTTTACGATCAATCCCCAATAAATTAGGAGGAGTATTAGCTTTATTAACATCAATTTTAATTTTATTAACTTTACCATTTTCAATAAAGAATAAATTCCAAAGCAACATATTTTACCCTAAAAATAAAATTTTATTTTGAATACTAATTAACAATTTCATTTTACTCACATGAATTGGGGCACGACCAGTAGAAGAACCTTTTATATTAATAGGTCAAATTCTTACATTTTTATATTTTATAATATTTATTTTATTACCTATTATATCAAATAAATGAGATAAATTACTATTAATAAAAAAAAAAATATAGTTAATTAGCTAAATAAAAAGCCTTATATCTTGAAATTATAAGAAAGAAAATAAATTCTATTAACTTTATACTAAAAAAAATGAAAAATAAATAAATTTTCAAAGAAATAAAAAAAATCAAATAATTTAAAACCACAGGTAAATAACACCTTCAAGATAAATATATTAACCTATCATAACGGTAACGAGGAAAAGTACAACGAATTCATACAAAAAAAAATAAAAAAAAAATAAACTTCAAAAAAAAAATTAATCTATAAATATCTCTACCAAAAAATATTAAAACTAAAAAAAATCTCAAAAATATTATATTTCTATATTCAGATAGAAAAAATAAAGAAAATATAAAAGATCTATACTCAACATTAAAACCAGAAACTAATTCTGACTCTCCTTCAGAAAAATCAAAAGGAGACCGATTAGTTTCAGCTAAACAACAAGAAAAAAAAATAAAAAATAAAGGAAAACAAGTAAAAAAAATTCATATATTAAACTGAACATACATAAAAACAAAAAATCTAAATCTACTAAAAAAAATAATAAAACATAAAATAATAAGAAAAAAACACACTTCATAAGAAATTCTCTGAGCTACAGAACGCAATCTACCTAATATAGAATAAATAGAATTTGATCTCCAACCAGAAATTATAATAATATATACACCTATACCAGAACAACATAAAAAAAAAAGTAAACCATAAATAAAAGAAATAAAATTAAAATATAAAGGATATAAAAATCAAAAAGTTAAAGAAATTATTAAACCCAATATAGGAACAAAAAAATAAATAAAATAATTACCAAAATTTAAAAAGTAATATTCCCTTCTAAATAACTTTAAAGCATCAGAAAAAGGTTGAAATAATCCCATTAAACCAACCCTATTAGGACCTTTACGAAACTGAATGTAACCTAAAATCTTACGTTCAAATAAAGTAAAATAAGCTACTCCTAATAAAACAAAAATAAATAAAAAAAAAATTCTCAAAAAAAACATTTATTAAATGTAAAAATTACATTTTTAAATTCTAAATTTAAAGCACTTTATCTGCCAATTCAATAATAAAAATAAATATTATTTTTTAAAAATCCTTTCGTACTAATTAAAAAACCTTATAAGAAGATAGAAACCAACCTGGCTTACACCGGTTTGAACTCAGATCATGTAATCACTTAAAGGTCGAACAGACCAAAAATTATAGAATCTACCCCATAAACTTGATTAATCCAACATCGAGGTCGCAAACTAAATTATCGATTTGAACTCTCCAATTTAATAACGCTGTTATCCCTAAGGTATCTAAATCTTTTAATTCAAAATTTAAAATCAAAATAACCAAAAAAAATTGTTTAAATAAAATAAAGTTTAAAATTTTAATTATCACCCCAATAAAAAAATAATAATAATAAAAAAAAATACCACAAAAAATTAATTTATATTTATTATTTTTAAGATCTATAGGGTCTTATCGTCCCTCTTAATCATTAATTCTTTTTAAAAAAAAAATAAAATTCAAATAAAAAAAATTAATAAAGTATTTTTCTCATTAAACCATTCATTCAAGACCCCAATTAAAAGACTAATTATTATGCTACCTTAGCACAGTTAAAATACCGCGGCTATTTAAAAATTAATTCACTGAGCAGGTTAGACTTAAAATATAAACATTAAGACATGTTTTTGATAAACAGGTGAAAATAAAATTTGCCCAATTCATAAATTTATTTTAAAATTTTACTAATTTAAACATTATTAAAAACTTAAATATTTAAATAAAAAAACTGATTAAAAAATAAATATAATAAAATTAATATTTTCAATCTATAACGAACTTAAATTGTTGAAAGATTTTAAACCTACAAAAAAAAATTAAATAAATTTAAATTATATATTAAATAAGAGCTTATCCCCTTAAAAACTAGAAATTTCAGAAATAAAATAAATTAAACTAAAAATATCCTTAATTAAATTAATTTCTCAATTAACCAGATATTGAATTAAACGAATTTCATATCAAATCCAACTAAAATTTTTAAATTTTTATAAAACAAAAACTTAAAAAATTAAATAAATCTTAAATTTTCGGGAAAAAAAATAATCATTTTTTAAATTTAATTAACCCTGATACAAAAGGTACTAAATTAAATTATTCTTCTTAAAAAAAAAAAAATCCCTTACAGTAAAATTAACTATAAAAAAATAATTTACTTAAATAAATCATTAACAATTAAAATAACTTTCAATAATAATATAAACAAAAATAAAAAAAATAACTTAAAATTTTAATCAAAAAAGATTAATCAAAACCTAAAATTTTACTGTAAATAAAATATAAAAATTTTTTGATTCTAGATACATTTTCCAATACATCTACTTTGTTACGACTTGTCTCACTTTATGAGAATGACGGGCGATATGTACATAATCAAGAGCTTTATTCAAAAAATTTAATAAAAAAAATTACTATTAAATCCAAATTCAACCTAAATAAAAAATAAATATTAAAAAAAAATAATTAATGTAACCCATAAACACCTTTATATAACTGCACCTTGACCTAACATAAATATACAAAAATATAAAAAGAAAATAAAACTTCAATTACATTCAACAACAGAGATATACAAGAAAATAAAGATAAAATTTATCGTGGACTATCATTTAAATTACAGGTTCCTCTAAAAAGATTTAAAAACCGCCAGATTTATTAAATTTTATTAAAATTTTTACTCCCTGGAAAACAAATTACTCTAAAATAATAGGGTATCTAATCCTAGTTTAAATTATAGTCTTACTAGATTATATTAAAAAAAACAAATTATTAATAAATTTCACCTAAATTAATAAATCACTATAAAAAAACCTAAAAATTCCAAAAAAAATTATTTTAATCATGAAATATAACCGCGAATGCTGGCATAACATTATTCTGAAATATAATATTTTATCAAATAAAAACCCTTAAATTAATAAAAATTTAATACTGAAAATAATAAATAATTACCCATTTAGAAAAAATAATTTATCAAAAAATTACATGCAAAAAAATACTAAAAATAACTTTCAAAGCCAAAATCAAACTTTTTAACTTAAAATATAAAAACCGGAACTTTAATACTTCCTCCAAGAAAATCAATTCCGATATTCCCCAATATCAGAATTCAAGTCAAAATTATAAAAATTAAAAATTTATTTCTCCCCAAAAATAAAATATAATTTTTTTTTAACTCTCTAGTTTATAAAAATAAAATGGTACAATAAAATAATAGATATTGAAAGTAAAAAACTTTTTAACTTAAAATATAAAAACCGGAACTTTAATACTTCCTCCAAGAAAATCAATTCCGATATTCCCCAATATCAGAATTCAAGTCATATATTAATGAGAGATACTATAATAAAATATTTATTCTATATAGAAATCATATATTAATGAATAATACATATAATAAAATATTTATTTTAATTAAATATTTAATTAAATTTATTATTCAATAAAGAATATTAATCATTTATTCATAACTAAATATATATATATATACAAGCAAGTTTTTTTTTTTTTTTTTTTTTTTTTTAATCATGTATATTAATAAAATTTTTATACATTTATAATATTTATTTTATTTACAATAATTTTTTTATTAAAAAATTTAATTAATAATAATACATCTTATATATAATAATATTTATGTAAACATTTATTATTAATAATATATATATATATAATAATATTTATGTAAACATTTATTATTAATAATATATATATATATAATAATATTTATGTAAATATTTATTATTAATAATATATATATATAATAATATTTATGTAATTATTTATATTTATATAAATATTTACATAATATAATATAAATCTATTATTAATTAAAATATATTTAATTTTATTTATTTATTTTTTTACTGGTATTATAATATTTTAATATTCTTCATATTAATAATAAAATATTTTATTATATAAAAAAAAAATATAAACTAAAATTCAATTCAAAAATCAAAATATCTAAAATTTTAGAGTTTTACCCCAAAAATTCAGAGTTTTACCCCAAAAATTCAGAGTTTTACCCCAAAAATTCAGAGTTTTACCCCAAAAGTTAAAAAGTTTTTAAACTAAAATTTCAAAGTAAAATTTATAAAAAACAAAATTCAATAATAAAATTATAAAAAAAAAAATTAAATTTTAAACGATTTTTATATTCAAGCTTATAAAGTTCCATATTATTTTTAGTATAATAA
>Seq11 [organism=Caliscelis_shandongensis] mitochondrion, complete genome
AATGAGGTGCCTGAATAAAGGATTATTTTGATATAATAAATCAAGTGTAAACCACTCTCATTAATTTATAATTATTGGAATCAAACCAAATCTAATGAAATCAAAATTCATTGTGCATCAATACACTAAAATATAAAAAGATAAGCTAAATTAAGCTAATGGGCTCATACCCCATTTATGAATAAAATTCTCTTTTTAATTTTAATAAATTCAAGAAAAATATTGTTTATATTTATAATAATAATTAGAACTACCATAATAATTTCATCAAGAAATTTTTTATTTTCATGGATTAGAATAGAAATCAATTTAATTTCATTTTTACCATTAATCACAAAAAGAAAAAAAACTAAAGATCAACCAATAAAATACTTCATTATCCAAAGAATATCCTCATCAACAATATTAATATCAGTATTAATTAATTCAAAAATTGAATCCCCCATCAATTTAAGAATCATATTAATAATAAGAATATTAATAAAAATAGGGATAGTACCTTTTCACCTTTGAGTACCAAGAATGTTATACACCATATCATGAGAAAATTGTATAATATTTTTAACTTGACAAAAAATTACACCTATAATTATAGTTTCACAAATAATTTCAATAAAAGAAATAATTTTACCCATAACTTTTTCTCTTATTATCGGACCCATATCTATAATAAAAACACTTTCAACAAAAAAAATTTTAGCATTTTCGTCTATCTCAAATTCACCATGAATAATTGCATCAATAATAATATCAAAAATAATATTTATAATAAATTTTTTAATTTATTCAACAATAAACATTATTATAATCATAAACTTTAAAAATACAAATATTAATTTCATTAATCAAATAAATAATAAAAACAAAATTAATAAAATATCAATTATTATAAACATTTTATCAATAATAGGATTTCCACCTACTATAGGATTCTTCATAAAATGAATAATTTTACAAAAAATAATAGAATTCTCAAAAATAATATCAATATTTATAATATTTTCATCGATTATTTCAAGATTTATTTACATAAATATAATTATTCCAAGATTAACAATTTCTAATCAAAAAAAAAAAAACTACAAAAGAAAAAACAAGTTATCAAATGACTTAATAATTAATATAGTATCAATTTCAGTTTTAATAATACTTAAACCCAATTAAGGATTTAAGTTAAAAAAACTATTAACCTTCAAAGTTGAAAATATACTGATTAAATTTATAAGCCTTAGCTTATAAGCAACAATGAATTTGCAATTCAATATCATATTTTGAATACAAGACCTAATAATGAGAGGCTTTAAAACCATGAATAGATTTACAATCTATTACCTATATTCAGACATCCCATTAAATAATTTTTATTCATTTATAAAATGAATAAATGATTATTTTCAACAAATCACAAAGATATTGGTACAATATATTTCATTTTTGGTATATGATCAGGACTTATAGGAACCATAATAAGAATAATTATTCGAATAGAATTATCTCAACCAGGCTCAATAATTAAGAATGACCAAATTTATAATTCAATTGTAACCTCACATGCATTTATCATAATCTTCTTTATAGTTATACCAATTATAATTGGAGGATTTGGAAACTGAATAGTACCACTAATAATCGGAGCACCAGATATAGCATTCCCACGTATAAATAACATAAGATTTTGACTTCTACCATCATCAATCATACTATTAATTGCAAGATCAACTACAGGATCAGGAACAGGTACAGGATGAACAGTATATCCCCCATTATCTAGTCAAACTGCACATTCAGGTCCATCTGTTGATTTAACAATTTTCTCATTACATATTGCAGGTGTAAGATCCATCTTAGGAGCAATTAATTTCATTTCTACTATTATAAATATACGATCAAAAGGAATGTCAATAGAAAAAATACCACTATTCTGTTGATCAGTATTAATTACCGCAATTTTACTTCTTATCTCTTTACCAGTTTTAGCTGGTGCTATTACTATACTTTTAATAGACCGAAACTTTAATACATCGTTTTTTGATCCATCAGGTGGTGGTGACCCTATTTTATATCAACATTTATTCTGATTCTTTGGGCATCCAGAAGTATATATCTTAATCTTGCCAGGATTTGGTTTAATTTCACATATCATCATACACGAAAGAGGAAAAACAATTACATTTGGTCACCTAGGAATAATTTATGCAATAATATCAATTGGAATTTTAGGGTTTATTGTTTGAGCTCACCATATATTCACAGTAGGTATAGATGTAGACACACGAGCTTATTTTACCTCAGCCACAATAATTATTGCAGTACCAACAGGTATTAAAATTTTTAGATGAATTGCAACAATGCAAGGAATTAATAAAATTAAATCACCACAAATAATCTGAGCAATAGGATTTGTATTTCTCTTTACAATAGGAGGTTTAACAGGAGTAATTCTAGCCAATTCATCAATTGACATTATTATTCATGACACATACTATGTAGTAGCACACTTTCACTACGTATTATCAATAGGAGCAGTCTTTGCTATTCTTGCAAGAGTAATTCACTGATTTCCTCTAATTACAGGAACAATTTTAAATAAAAAATGACTTAAATCACAATTTTTCATAATATTTTTAGGAGTAAATTTAACATTCTTCCCACAACACTTTTTAGGAATTGCAGGAATACCACGACGATACTCAGATTACCCAGATACATTTATATTATGAAATTATATATCTTCATTAGGATCCATCATCTCCATCGTAAGAATCATAATATTAATATTTATTATTTGAGAAAGAATAATATTTAAACGAACAGTAATATTCAAAAAAAATTCAAATTCATCAATTGAATGATTAATAAATACCCCCGCCCCAGAACATTCATTTAACGAAATAACCATTATTACAAAAAATTAATCAAAATCTAAGAGTGGCAGAAAAGTGCCATGAACTTAAAATTCATTTATGAATTTTAAAAATTTCCTTAGAAATAAATTCATGAATAAAAATAAATCTAAATAACGGAGCAAGACCAATTATAGAACAACTAATCATATTTCACGACCATACAATAATAATTATCGTATCTATTATTTCAATTGTAATATTTATAATAACAATAATAATAAAAAATAAATTTATTAATCGAAGAATACTAGATAACCAAAAACTAGAAATTACATGAACAATTTTACCCACAATTACACTAATCATAATTGCACTACCATCAATTAAAATCTTATACATTATAGAAGAAATTATTAACCCATCAATTACAATTAAAGCGATAGGACATCAATGATATTGATCATATGAATATTCAGATAAAAAAAAAATAGAAATTGAATCATATATAACAAAAAATAATAATAAAAAAAAATTTCGACTACTCGATGTATCTAATCGATTAATTGTACCATTTAATACACAAACACGAATAATTATTTCATCATCAGATGTAATCCATTCATGGTCCATTCAATCACTAGGAATTAAAATAGACGCAGTACCTGGACGTTTAAATCAATCTTCATTTTCAATTAAAAAACCAGGAATCTTTTACGGTCAATGTTCAGAAATCTGTGGAATAAATCATAGATTTATACCAATCTCTATTGAAGCAATCAACATAAAAAAATTCATCAATTGAATAAAAAATAATTAAACATTAAGTGACTGAAAAGAAAGTAATGGTCTCTTAAACCAAAATATAGTAATAATCGAATACTCTTAATGAAAATTAAGAAGTTAGTTTAAATAAAACAATTATATGTCATATAAAAATTATAAAGAAGTTATACTTCTTGATACCTCAAATATCACCAATAATATGACTAACTTTAATAACATTAACATCAATTGTAATAATACAAAATAGATCAATAACTATATTTAATTTTAAAAAAAAAAAAATAATAAGTAGACTATTTTCATCGTTTGATCCCTCAAAAAAAAAATAATAAGTAGACTATTTTCATCGTTTGATCCCTCAACAAAAATTTTTCAAATAAACTGAATATTAATAATAATAGCAACAATAATTTTACCAATAAATTTTTGAATAAAAAAATCACGATGAACTTTAACAAAAAATATGTTAGAAATAAAAATTATTTCAGAATTTAAAATATCAACTAATCAAAAGGAAATAATTTTAATATCAACTAGAATTTTTTTTATAATTATATGCTTAAACTTAACAGGAATATTTCCATACAACTTTACACCAACAAGACACATTTCAATTTCAATATCAATATCTATCCCTATATGAATAACTATAATAATTTTTGGTTGAACAAAATTTACAAACAAAATATTTGCCCACCTTTTACCATCAGGTACACCAACAATAATTATACCGATAATAATTATTATTGAAACAACAGGTAATATTATCCGACCAATTTCATTATCAGTACGTCTAACAGCAAATATAATTGCAGGTCACTTACTAATAACCCTTTTAGGTAATATAAATGAAATAAAAATTATTATGATAATTTTACCCATTCAAATTACCCTAATAATATTTGAATCATCAATTTCAATTATCCAAGCATATGTATTTTCAACACTTATTACTCTATACTCCAGAGAAATTCCAAATAATAAATAACATATGAAAAAAAATCACCCATATCACATAGTTACAAAAAGTCCATGACCAATTATTTCATCAACCAATATCTTAACCATACTTTTAGGTACAACAATTTGAATAAAAAAAAGTCAAATAAACTTAATAGTTGTAGGAACAATTTTAACAATCATATGTTCAATTGCATGATGACGAGACGTATTACGAGAATCAACCTTTCAAGGTAATCACACTAAAAAAGTAATTAAAGGAATTAAATTAGGAATAATTATATTTATTTTATCAGAAATTATATTCTTCATATCATTCTTCTGAGCATTTTTTCATTCAAGACTTTCACCATCAATTGAAATCGGAATAAAATGACCACCAAAATCAATTTTACCATTTAACCCATTAGAAATTCCCCTTCTAAATACAATTATTTTACTTTCATCAGGAGCAACAATTACATGATCACATCACAGACTAATTAACAATAAAATAAAAATATCAATTAAATCAATAATAATTACTATTATGCTAGGAATTTACTTCACCATTTTACAAAAAATAGAATATAATCAATCACAATTTTCAATTTCAGATTCAGTCTACGGATCAACATTTTTTTTAACCACAGGATTTCATGGAATACATGTAATTATTGGTACCTCATTTCTAGTAGTTTGCATAATACGAATAAAAAAAATACATTTTTCTAAATTTCATCACCTAGGACTAGAAAGAGCAGCTTGATACTGACATTTTGTTGACGTAGTATGAATATTTTTATATATTTCAATATACTGATGAGGCAAATAAATTATTCTTTTAGTATAAATAGTATAATTGACTTCCAATCAAAAGGTTAATTTATTTTAAAAGAATAATAACCAAAATTATATATTCATCACTAATTATAGTAACAATTATTATAATTACATTTATTTTAACAACTATAATTTCAAAAAAATCAAAAATAAGACGAGAAAAAAATACACCATTTGAATGCGGATTTTCACCAATATCATCAGCACGAAAACCATTTTCAACACATTTCTTTATAGTAGCCATACTATTTTTAGTATTTGACATTGAAATCTCAATTATATTGCCTATGTTTTCAACTAAACTTAACAATATACAAGAATGATTCATTTCAAGAATATTAGTAATAATTATTTTAATTGCAGGATTAATACACGAATGAAAAAACGACATACTAGAATGATCAAATTAGGAGTATAGTTAAAAAATAACAATTTCTTTGCAAGAAAAAATTATTGAAATCAATTTCTCTTAGCAAAGAAGTAAATTTACACTTAATTTCGACTTAAGACTTAGAGAATTATTCTCCATGCTAAAAATTAATTGAAGCTAAAAAGAAGCATTCCACTGTTAATGGAAAAAATGGAATTAACCCAATTAAAAGAATAAAAAAAAAGAAGCCGCTAACTATCTTTGTAGTGTTAAATCACTTTATTCTTAAGTTTAAGTAGTTTAAAAAAAACATTATATTTTCAATATAAAAATAAATAAATTTTCTTAAATTTATATATTTAATAGAAAAATCTATCTTAACATTTTCAATGTTAAACTTTTAATTAAGCTAATTAAATTAACAAGTAATAAACTAAAATATATACATAAAAACAATAAAAAAAAAAAAAAGAAACAAAATAAATAAAGAAACTATTTAAAATAAAATGTTCAAAATAAAAAGAAAAATAAAAAAAAAAATTTTTAATTCTAGAAGAAATAAAATATTCAAATCAACCTAAATCAATTAAATTAAAGCAAAAATAACTAAAATGAAAGAAACGACTTAAAAAAAAACACGTAGAAAAATAATTTATAAAAAATATAGAAAAAAAAAAAAAAGAAAGAAAATTAAAAAAATAAAAATAAACATTTAAGAAAATATTAAAAAAAAAAAAAATAATAAAATAAATAATAATTAAAGGAACAATCTTAAAAAAAAAATCCACAAAAAAAATAAAATCTACAAACATCCAAAAAATTATTGAACCACTAAACAAAGAAAAAAAATAAAGAAAAAATAAAGAAACATTTATATAAAAACAATACCTAAAATTCAATAAACAAAAAAAAAAATTTCTCAAAACAAATAAATAATAAACTAAACGAATTCTATAAAACAAAGTCAAAAAAACAGAAAAAATAAAAATATAAAAAACAACATAATTTAATTCAACTAAATACAATAATTCAAAAACAAAATCCCTGGAATAAAAACCAGAAAAAAAAGGAAATCCACATAAACAAATCAAAGAAATAAAAAAACAAGAAGAAACATAAGGACACTGAATTAATAAACCACCCATATAACGAATATCTTGATTACCTAAAAAACAATGAATAAAAAACCCAGAACACAAAAAAAGTAAAGACTTAAAAATAGCATGAATTAATAAATGAACAAAACATAAAGTTAAACATCCCAAAGACAAAACAAAAAATATAAAACCTAATTGTCTTAAAGTAGAAAAAGCAATAATTTTCCTCAAATCATTTTCAACCAAAGCCGAAAAACCAGAAATTAACATAGTTAACAAAGAAATATATATTAAAAAAGAAACATCAAAATAAAACAAGAAATAATTAAAACGAATAAGTAAATAAACACCAGAAGTAACAAGAGTAGAAGAATGAACTAAAGAAGATACAGGAGTAGGAGCAGCTATAGCTAAAGGTAACCAAAAACAAAAAGGAAATTGAGCTCTCCTAGTAAAAGAAGCCAATAAAATTAAATAAATAAAATATACCAAATCAATATCAAAAAAAAGATTATAAAACAAAAAATGCCAAGAACCAAATATAAACATAAATCCAATGGATATAATTAAAAAAACATCACCAAAACGATTTATATAAACAGTTACTAGACCTGAACTTAAAGAAGAAGAATTATTATAATAAATAACTAAACAATAAGAAACTAAACCCAAACCATCTCAACCTAAAAGTAAACAAATTAAATCAGGAATTATAATAAAAAGTAATATTCTTAAAATAAATAAAAAAACAAAAAAAAAAAAACGAATAAAATTTAATTCACCATCCATATAACCAATTCTATAAAATAAAACAGAACCAGAAATTAAAAAAATAAAAGATATAAAAATTAAAGAAATTCAATCAAACAAAATAATTAAAGATAAATCACAACCATTAAATCTTAAAATTAATCAATCAAAAAAAATTGAAATATTATATTCATAAAAATAAATACTAAAAAAAAAAAAAAAAAAAAAAAAAAAAAAAAAAAAAAAAAAAATAATAATCAAAAAGAATAAAATAGCCCAATTTCAAAAAAAATCTCTGATTCCACAAATCAACATTTTATAAAATATTAAACTTATTGAGCAAAAAAAAAAATCTAAGATCAAAAACCAAAAAGAAAACAGGAAAAATATGCATAAATAAAATTAAATAATCACGAACAAAAAAAAAAGAACCAAACCTTAATAAACCAGAATATCTTCCATGCTGAGTAAGAAAAAAAATCATCAATCTATAACAAGCAGAAAAAAATAAAATAAAAAAAATAAAAAATATACAAAATAATCTTCACGATACTAAAGAAATAGAAATAAAAATTTCAGAAAATAAATTAATTCTAGGAGGACAAGATATATTTATAATACAAAAAATGAATATAAAAAAAGACAAAGAAGGAAAAAAATTAATTAAGCCCTTCAAAATATAAAATCTACGACTACCAAAACGATCATATAAAACCCCAATAATATAAAATAAACCAGAAGAAACAAAACCATGACCTAATATGAAAATTAATGAACCCAAGTTACCCCATCTATTCAAAGTAAATAAACCAACAATTACTATAGATATATGACATACAGAAGAATAAGCAATTAAAATCTTAACATCTCTCTGAATCATACAAAATATTCTAACTAGTAAACAACCTACTAAACTCAAAGAAATAATAAAATCACCATAAAAAAAAACATAAAAATAAATAAAACTTATTAAACGAATTAAACCATAACCACCTAACTTTAATAAAATACCAGCTAAAATTATTGAACCTATAAAAGGAGCCTCTACATGAGCCCTAGGTAACCACAAATGAAAACCAAACATAGGAAATTTAACTAAAAAGGAAAAAATTATAAAAAACATAAATAAACATCTTTTAAATTTTAAATCCAAAAAATAAGAAAAAGAACCAAAAAAATAAATCACATATAAAATTAAAATAAATAAAGGTAAAGAAGCAAACAAAGTATAAAAAATCAAATAAAAACCAGCATTTAAACGTTCAGGCTGATACCCTCAGCCAAATAAAACTAAAAACACAGGAATCATTCTACACTCAAAAAAAAAATAAAAATAAAAAAAATCCATTACTGAAAATACAACAATTAATATAATTAATAAAAAATTAACATAAAAAAGAAAATAATTTTCATAATACAAATTTATATTAAAAACACCTAAACAAATCAATAAACAAATTCAAATTCTTAAACAACAAAATAAATAAGAAACCCTATCAATTCCAAAAATGTAAGAAATATAATAAAAATAATCAAATAAAAATAAATTTATATATAAAAAAAAAAAAAAAAAAAAAAAAAAAAGTCTGTAGACATAGTAAATTAAAAAACCATTAACAAAAGAAATGGGGATCAAACTTATCAAATAAAATAAAACTTTTAACATAAAGTCAATCTTATTAAATAATCAAAAGAACTCTTACGAACTAAATAAACAATCAGAGATAAACCTATTACACCATCGCAAACACCTATTACAAGATAAAAAATTAAAAAATAATAATCAAAAAAATAAAATCTTAAATAATAATAAATAAAATAAAATAAAGAAATTAACAAAAACTCTAAACTTAATAAAGATATTAAATAAAACTTACGAACAAAAAACAAAGAAATTAAACCAAAAAAAAATAACATTACTACAAACATAAGTTTTTATAGTTTAAAAAAAACATTGGTCTTGTAAACCAAAATTAAATATATTTTAAAAACTAAATTTCAGTAAAAAAGATATTTCTAAATCTCTAGTCTCCAAAACTAATATTTTTATTAAAATATTTACTGAATCTTATTAAAACTAATTATATTATTTTCAATAATTACCCCATTCTTAAAACACCCTATTTCAATAGGATCAATATTAATAATACAAACAATGATAATTTGCTTAGTTTCATCATCAAAATTCAATTCACCATGATATAGTTATATTTTGTTCATTACAATAATCGGAGGATTAATAGTAATATTTATATACATATCAAGAATTGCATCAAACGAAAAAATAAAAATAATACCAACAAAAAAAATCATTATTTTATTAACAATTTTAATAATTATATTTATCATAAATATAAAAGAACAAGAATATATAGAAAAAATATATCAAATTAAATTAAATACCAATAACTTGGAAGAAATTAAATCCACAAGAAAATTCTTTAATTTTAAAAAAATAAATTTATCCATCATAATAATTATAATTTTATTATTTACAATAGTATCAATCACAAATATCTCATCATCAAAAGAAGGACCACTAAAAATAAAATAACTTATGTTCAAACCAACACGGAAAAAAACTTTAATTAATAATTTCATTATTGATCTACCATCTCCATCAAATATTTCAACATGATGAAATTTTGGATCACTATTAGGAATATGTTTAATAATTCAAATCATCTCAGGTATTTTCTTAGCAATACATTATTCACCCAGAATCAATATAGCATTTAAAAGAATCATTCATATTATACGTGATGTTAACTATGGATGAACAATACGAAATATTCATGCTAATGGAGCATCAATATTCTTTATTCTAATTTATTTACATACTGGACGAGGATTATATTATGGATCTTACAAATTAAAATTAACATGAATATCAGGTACAATAATTATATTAATATTAATAGCAACAGCATTCTTAGGATATGTTCTTCCTTGAGGGCAAATATCATTTTGAGGAGCAACAGTAATCACTAATTTAATTTCAGCTATTCCTTACATCGGAGAAATAATAGTAAACTGATTATGAGGAGGATTCGCAGTTGACAATCCAACGTTAAATCGATTTTTTACATTTCACTTCATTTTACCATTTATACTAATCATTATAGTTATAATACATTTAATATTTCTCCATGAATCAGGATCATCTAACCCTTTAGGTATAAAAAATAATATTGACAAAATTCCTTTCCACCCATACTTTACAATCAAAGACATTATAGGATTTATATTAACACTAATAATATTTTCTATACTAATCAATATCCAACCTTATATATTTAATGATCCAGAAAACTTTAATACAGCAAATCCTATAATTACCCCAATTCATATCCAACCAGAATGATATTTTTTATTTGCATATGCTATCCTACGTTCCATCCCAAACAAATTAGGAGGAGTAATGGCATTAATAATATCAATTATAATTTTAATAACATTACCATTCTCAATAAAAAACAAATTTCAAAGAAATAAATTTTATCCATTAAATAAACTATTATTTTGAATTCTAATTAATAACTTTATTTTACTTACATGAATTGGAGCACGACCAGTAGAAGAACCATATATTATTACTGGACAAATTTTAACAATTATTTACTTCAGAATATTCTTCATTATTCCTATAACCTCAAAAAAATGAGACCTAATACTTAAATAAAATAATTCAGTTAATTAGCCAAAAAGGCATTATATCTTGAAAATATAATTAAGAAACAAAACTCTATTAACTTTTATACTAAAAAAAATGAAATATATTCAAATCCTTAAAGATAAAAAAAAAACTAAATAATTTAAAGACACAGGCAAATAACACCTCCAAGAAACATATATAAGCTTATCATAACGAAAACGAGGTAAAGTACCACGAATTAAAATAAACAAAAACAAAAAAATTAAAAACTTAAAAAAGAAAAAAAATCTAAATGTATCTCTACCAAAAAAAAATAAAACTATAAAAAATCTAATAAATATTATATTTCTATACTCAGATAGAAAAAACAAAGAAAATATAAATGATCTATATTCAACATTAAACCCAGAAACCAATTCTGATTCACCTTCAGAAAAATCAAATGGGGATCGATTAGTTTCAGCCAAACAACAAGAAAAAAAAATAAAAAACAAAGGAAAACAAATAAAAAATATTCAAATATTATACTGAATATAAATAAAATCAATTAAATTAAAAGAACCTACAAAAAAAATAAAAGATAAGATAATCAAAAAAAAACAAACTTCATAAGAAATTCTCTGAGCTACAGAACGCAAACTACCCAACATTGAATAAACTGAATTTGATCTTCAACCAGAAATCATAATTACATAAACACCTACACCCGAACAACATAAAAAAAATAATAAACCATAAATAAAAGAGATTATATTATAATAAAAAGGATAAAGTAACCAAAAAAATAAGGAAATTATTAATCCAATAATAGGCACAAAAAAATAGATAAAATAATTACCAAAAATAAGAAAATAATATTCCCTTCTAAAAAGCTTTAAAGCATCAGAAAAAGGTTGAAACAAACCCAAGTAACCAACCCTATTAGGACCCTTACGAAACTGAACATAACCTAAAACTTTACGCTCAAATAAAGTAAAAAAAGCTACTCCTAACAAAATAAAAATTAATAAAAATAAATATCTAAAAAAAAACATTTACTGAATGTAAAATCTTACATTTTTAAATTCTAAATTTAAAGCACTTATTCTGCCAATTCAATAATAAATTTTATATTTTAAAAGTCCTTTCGTACTAATTAAAAATAAATTAAAAAAGATAGAAACCAACCTGGCTCACGCCGGTCTGAACTCAGATCATGTAATTATTTAAAGGTCGAACAGACCTAAAATTGTAAAACCTACCCCACAACTTCCAATTAATCCAACATCGAGGTCGCAAACTAAATTATCGATTTGAACTCTCCAATTCAATTACGCTGTTATCCCTAAGGTATCTTACTCTTATAATCCAAAAATCAGGATCAAGAAAACCAAAAATAAATGTAAAAAAAAATAAAAGCTTAAATTTTTTATAATCACCCCAACTAAAGAACCCAAAATAAAGTAAAAAAAAACAACAAAAAATTCAGTAAATTTTAAGTTTTAAAGATCTATAGGGTCTTATCGTCCCTCTTTAACATTTTTTCTTTTTTAAAAAAAAATAAAATTCAATACATATTAATCAATAAAGATATTTTTTCGTCAAACCATTCATACGAGACCTCAATTAAAAGACTAATGATTATGCTACCTTAGCACAGTTAAATTACCGCGGCTGTTAAAAAATATTCACTGAGCAGGCCCGACCTGAAATAAAATCATCAGGACATGTTTTTGATAAACAGGCGAAAAAAAAGTTGCCGAATTCATAAATCAATTTTAAAAATTTACTTATTTAATCATAATTAAATAAAAAAAAATTCATTAACAAAACCTAATAAATAAATAAATAAAAAAATAAAATAAATACATTTTTGTAAAAACTTAAAATGAAGAAAAATTCTAATCCTACATAAATTTAAAATATATAAATTATATTATTAAAAAAAGCTTATCCCTCTTAAAATCAGATAAAAAAAAAAAAATATATAAAAATTTTTTTTCCTCAATTAAATTGAATTCTTAGGTAACCAGATATCAAATTAAACGAATTTCATTTCAAATCCAAAATCAATTTTTAAATTTTTATAAAACAAAAATTTACAAATAAATTTAAATCTTAAACTTTCGGGAAAAAAAAATAAATTTTTAAATTTAATTAACCCTGATACAAAAGGTACTAAAAAAAATATTATTCAAAAAAAAATAATTAAATCCTTCACAGTAAAATACACTATAACAAAAATATTAATCTCAAAAAGTAATAAACAAATATTGTAATTAAAATAATTTATTAAAAAAATAAAATATATAATAAAAATACTAATCAGAAAAGACTAAATTAAATCAAATTTTTATTGTAAATAAAAAATAATTTTCTGATTCTAGATACATTTTCCAATACATCTACTTTGTTACGACTTGTCTCAATATATGAGAATGACGGGCGATATGTACATAAATAAGAGCTTAAATTCAATAAATTTAATAAAAAAAATTACTTTCAAATCCAAATTCAAATTAACTAAAAAATAATTATCAAAAATAAAATAAATTATTGTAACCCATAGTTACCTATTTATAACTGCACCTTGACCTAACATAAATAAAATAATTATTAAGAAAATTAATTTTAATTACATTCAACGACAGAGATATACAAGAAAAAAAAGGTAAAATTTATCGTGGATTATCATTTATACTACAGGTTCCTCTGAAAAGATTTAAAAACCGCCAGATCTATTAAATTTCATTATAAAAATACTACCTGGATTTAAAATTATTCTAAAATAATAGGGTATCTAATCCTAGTTTAACAAATAGTCTAAATAGAATAAAAAAAAATATTATTAATAAATTTCACCTAAATTAACAAATTAAAAAAAAATTAATCTAATATATCCAAAAAAAATTAATTTTTACATGAAATATAACCGCGAATGCTGGCATAACATTATTCTGTAATAAAATTTTTTCCCAATTAAAGTTAATTAATTAAATGAAAATCAAATACTGAAATTAAAAATTTTAATCATTTAGAAAAATAAATCTATCAAAAAAATTCATGCAAAAAAAAATTTAAATTAATTTTCAAGCCAAAATCAAACTTTTAAGTAAAAAAAAAATGCTATGGAACTTTAATACTTCCTCCAAGAAAAACAATTTCTGAACACAAACCGAGCCAAAAATTCAAATCAACCTCATTTACCGAAAATATATTATAACCCCCAATTATAATACCCCCAAATTTACGACAAACTTATTAATTCTTTACAAAAAAAAAAAAAAATGGAACAAAACAAACCAAATACAAATTATTTTAAAAAATTATATATTAATGAAGTGTGCATATAATAAAATATTTATTATATATAGAAATCCTATATTAATGAGGTGCACATATAATAAAATATTTATTATATATAGAAATCCTATATTAATGAGGTGCACATATAATAAAATATTTATTATATATAGAAATCCTATATTAATGAGGTACGCATATAATAAAATATTTATTATATATAGAAATCCTATATTATATTAATTATAAATATGAAAATATTAATTATTTTATATACTGTAATATATATATATATATACATAAGCAAGTTTTTTTTTTTTTTTTTTTTTTTTTTTTAATTATGTATCTTAATAAGGTTTTTTTACATTATATATATATATATATTAAATAATATTTTTTTTTTTATTTAAAATAAATAATATTATATTATATTAAAATAAAGGTTTATTTATGTAAATATTTATATATATATAAATGTTTACTATATATATATATATATATAAATAATTATATATAATAAATAAATCATTAATAATAAAATATTTATTATATTTATTATTTTTTTTTTTATTGGTATAATAATAATTTAGTATTCTTCATATTATTAATAAAATATTTTATTATAAGCAAAAAATTAGCTATACCAAAAATCATATTCAACTTAATTTTAAATCAAATATTAACGTAAATAATTTAAAAAAAAAATAAAAAAACCCCCAAAAATTTTGAAAAAACCCGATTTTTTTTGCAAAAACCGACAAAATATAGTAAAGTTGCAAAAATAAATTAACAAATAATAAATAAATAAATTAAATAAAAAATTACATTCAACAAATTAAAGAACCAAATTTTTTTTTTATACATAAGAATAT
>Seq12 [organism=Peltonotellus sp.] mitochondrion, complete genome
AGTAAGATGCCTGAAAAAAAGGATTATTTTGATATAATAAATCAAGTGTATTAAAATCACTCTTACTAAAATTAAATAAAAATTTTAAATAAAAACTATAACTTTTGGAATTAAACCAAATCCATAGAATTCAAAATTCTAAATGCATCTTACATCAAATTATAATAAAAAGATAAGCTAAATTTTAAGCTGATGGGTTCATACCCCATTCATGAATAATTTCTCTTTTTAATTTTATTAAAATCAAGAAAAATAATATTTTTAAGAATAATCTTTATTTCAACAATTATAATATTATCATCCAATAATTTAATATTTTCATGAATAAGAATAGAAATCAACCTAATTTCATTTTTACCAATTATTATTTATAGAAAAAAAACAAAAGATCAACCAATAAAATACTTTATTATTCAAAGATTATCATCCTCAATAATATTAATATCAATTTTATTAAATTCTAAAACTGAAACCCCTATCAATTTAAGAATTATAATAATAGTAAGAATATTAATAAAAATAGGAATAATTCCATTTCACTTATGGTTACCAAGAATAATAAAATCATTGACATGAGAAAATTGCTTTTTATTCACAACATGACAAAAAATTTCACCAACAATTTTAATTTCACAAATATTTTCAATAAAAGAAATAATTTTACCAATAATTTTTTCATTATTATTCAGACCAATTTCTATAATAAAAACAACGTCAACAAAAAAAATTATAGGATTTTCATCAATTAATAATTCACCATGAATAATTTCATCTATAATTTTATCAAAAAATATTTTCATAATATTTATTACAGTATATACAACAATCAACTTTATAATTATAAATAACTTCATAAAATCAAATATTATATTTATTAATCAAATTAACGAAAAAGACAAAAATATAAAATTAAGCATAATTATCAATTTTATTTCAATTAGAGGAATACCTCCAATAATAGGATTTTTCCCTAAATGAATAATTTTACAAAAAATAATTGAATTATCAAAACTAATTTCAATAATAATAATTATTTCATCATTTTTAACTACAATAATCTATATAAAAATAATTATAACCCTAATATCATCAATAACCTTAAAAAAAAAAAATTTTAAAAAAAAATCAAACAAAAATATAGATATTTCATTAAATATACTAGGAATATCAGTTTTCTTAATAATAAATCCAAATTAAAGGATTTAAGTTAAAAAAACTGTCAACCTTCAAAGTTGAAAATATATAAATTATTATTATAAGCCTTAACCTTTTAAAATCGTACCTTTAAATTTGCAATTTAAAATCATAATTGAATATAAGGCTAAAATATAATGAGAGGTAAATTATTACCTTAAATAAATTTACAGTTTACCACCTAAAATCAGTCATCTCATTTTGAATGAAAAAATGACTGTTTTCAACAAATCACAAGGACATCGGAACTCTGTATTTTATTTTTGGTTTATGATCAGGACTATTAGGAACAATAATAAGAATAATTATTCGAATAGAATTATCACAACCAGGATCAATAATTAAAAATGACCAAATCTATAATACAATTGTTACTTCACATGCATTTATCATAATTTTCTTTATAGTTATACCCATTATAATTGGAGGATTTGGAAACTGACTAGTTCCAATAATAATTGGAGCCCCTGACATAGCATTTCCACGAATAAATAACATAAGATTTTGACTATTACCCTCTTCAATTACATTACTTATTTCAAGATCAACTGCAGGATCAGGAACAGGTACAGGATGAACTGTTTATCCACCCCTATCGGGACAAACAGCACATTCAGGACCCTCCGTAGATCTAACAATCTTTTCATTACATATTGCAGGAATTAGATCAATTTTAGGAGCAATTAACTTTATTTCAACAATTATAAATATACGAACCGAAGGAATAACAATAGAAAAAATACCACTTATATGCTGAGCAGTACTAATTACAGCAATCTTACTATTAATTTCATTACCAGTTCTAGCAGGAGCAATTACAATATTAATTCTAGACCGAAACTTTAATACAACATTTTTTGATCCTTCAGGTGGTGGAGATCCAATTCTTTATCAACACTTATTCTGATTTTTCGGACATCCAGAAGTTTATATCTTAATTTTACCAGGATTTGGTTTAATTTCACACATCATTATACATGAAAGAGGAAAAAATATTACATTTGGTCATTTAGGAATAATCTATGCAATAATTTCAATTGGAATCCTAGGATTTATCGTTTGAGCTCATCACATATTTACGGTAGGAATAGATGTTGATACACGAGCATATTTTACTTCAGCAACTATAGTTATCGCCGTACCTACTGGTATTAAAATTTTTAGCTGAATTGCAACTATACAAGGTTCAAATATAAAAAAATCACCTCAAATAATTTGATCTATTGGATTTGTATTTTTATTCACAATAGGAGGATTAACAGGAGTAATCTTAGCAAATTCTTCAATTGACGTTGTTATTCATGACACATATTACGTAGTAGCACATTTTCATTATGTATTATCAATAGGTGCAGTATTTGCTATTCTAGCTAGAGTAATTCATTGATTTCCACTTTTTACAGGAACAATTATAAATAAAAAATGACTAAAAATTCAATTCTCAATTATATTTGTAGGAGTAAACTTAACATTCTTCCCACAACATTTTTTGGGTTTAGCAGGAATACCCCGACGATATTCAGATTATCCAGATACATTTATATTATGAAATTTCTTATCATCAATAGGATCAATAATTTCAACAATCAGAATTATAATTTTAATATTTATTATTTGAGAATCAATAATATTTAAACGAATAACAATGTTTAAAAAAAACTCAAGTAGATCAATTGAATGAATTTATCAAACACCTCCACCTGAACATACATTTAATGAAATTCCAATCTTAACAAATAAGTTCTAAGAGTGGCAGAAAAGTGTCATGAACTTAAAATTCATTAATAAATTTTTTAAAATTTCCTTAGAAATACCTTCATGAATAAAAATTAATCTAGTTAATAGAAGAACTCCAATTATAGAACAACTAATTATATTTCACGACCACACTATAATAATCATTATCATAATTTTATCAATAGTAATATTTATAATAAAATCAATTATTAAAAACAAATTAATAACACGAAATATATTAGAAAATCAAAACCTGGAAATTACATGAACAATTTTACCTACAATTACATTAATCTTTATCGCAATACCATCACTTAAAATTCTTTACATCATAGAAGAAATAATTAATCCATCAATTACTATTAAAGCCATAGGCCACCAATGATACTGAACATACGAATACTCAGATAAACTAAAAATAGAAATAGAATCATATATAATTAACAATTTTAAAAAAAAAATAAATTTCCGACTATTAGATGTTACAAACCGTATAATCTTACCATTTTCAACCCAAACACGTTTAATTATTTCTTCATCAGATGTAATTCATTCATGATCAATTCAATCTTTAGGAGTAAAAATAGACGCAATCCCAGGACGATTAAATCAATCTTCAATTTTCTTAAAAAAACCAGGAATTTTCTACGGACAATGTTCAGAAATTTGTGGTATAAATCATAGATTTATACCAATTTCACTAGAAAGTGTTAATTTAAAAACATTCTTAAAATGAATTAAAAATAACTAAAACATTAAGTGACTGAAAGGAAAGTAATGGTCTCTTAAACCAAAATATAGTATAAATCGAATACTCTTAATGATAATTAAGAAGTTAGTTTATAAAAACAATTATTTGTCAAATAATAAAAACAAAAAAATTACATGTACTTCTTGATACCACAAATATCACCAATTATATGAACATTAATTTTAATATTTACATCAATAATTTTAACAAAAAACATAACAATATTATACTTCAATAAACAAAAAAAAATTTTAAATAAAAATTTTGAAAAAAAAAAAAAAAAATTAATTAAATGATAACAAGTTTATTTTCATCATTCGACCCCTCAACAAAATTCAGACAAATAAACTGAATTATAGCAATTTCATCAATAGTAATCCTACCAATAAATTTTTGAATAAAAAAATCACGATGAATAATTATAAAAACAAATTTAGAAAAAAAAATTAAAATAGAATTACTAAACAACTCTAATAAAAAAGAAATAATTTTAATATCAACAAGATTATTTATATTTATTTTAATAACAAACTTAATAGGATTATTCCCATATAATTTTACACCAACAAGTCACATTTCAATATCAATATCAATATCTATTCCAATATGAATAATATTAATAATCTACGGATGAATAAAATTTACTAACCATATATTTATCCATTTACTACCAACAGGCACACCAACAATAATTATACCAATAATAATTATTATCGAAACAACAGGAAACTTAATTCGACCAATTTCATTATCAGTACGTCTTACTGCAAATATAATTGCAGGTCACTTACTAATAACTCTATTAGGTAACCTAAGAAAAATAAAAATTATAATATTTATTTTACCAATACAAATATTTATAATAACATTTGAATCAGCAATTTCAATTATTCAAGCATATGTATTTTCAACACTAATTTCACTTTATTCTAGAGATATCCCTTATGAAAAAAAATCACCCATTTCACCTAGTTACCAACAGACCATGACCAATCATTACATCTATTAATATTTTAACAATACTACTAGGAACAGTAATATGAATAACAAAAAAAAATATAAACTTAATAATTTCAGGAACAATTATAATTATTATATGTATAATATTTTGATGACGAGATGTAACACGAGAATCAACATTTCAAGGATTTCATACAAAAAAAGTAATTAAAGGAATTAAAATAGGAATAATCATATTTATTATCTCAGAAATTATATTTTTCTTTTCATTTTTCTGAAGATTTTTCCATTCAAGCTTATCCCCATCAATTGAATTAGGAATAAACTGACCACCAAAATCAATTAAGGCATTTAATCCAATAGAAATTCCACTATTAAATACAATTATTCTTTTATCATCCGGAGTAACAATTACATGATCACATCATAGAATTTTATCAAATAAAATAAAAAATTCAATTAAATCATTAAATTTAACAATTATTCTAGGAATTTACTTTACAATCTTACAAAAATGAGAATATAACCAATCAAGATTTTCAATCTCAGACTCAGTTTATGGATCTACCTTTTTTGTAGCAACAGGGTTTCATGGAACACATGTAATTATTGGAACAACATTTCTTTTAGTTTGTTTAATACGAATAAAAAAAATACATTTATCAAAAAATCATCACCTAGGATTCGAAATAGCAGCTTGATATTGACATTTTGTTGATGTAGTATGATTATTTCTTTATATTAGTATATACTGATGAAATAAATAAACTATTCTTTTAGTATAAAAGTATATTTGACTTCCAATCAAAAGGTTATAAAAAAATAAAAGAATAATAAAAATTACATTTACATCACTAATTTTAGTAATTATTATTACGTTAATCTTTTTATTAACAACAATATTATCAAAAAAATCAAAAATAAGTCGAGAAAAAAATTCACCCTTTGAATGTGGATTCTCATCAATATCATCAGCACGAAAACCATTTTCAACACACTTTTTCTTAATTGGAATTTTATTCTTAGTATTTGATATTGAAATTTCAATTATATTACCAATATTCTCAACAAAAATAACAAATATAATAGAATGATATATTTCATCAATTATTATCCTAATAATTTTAATAACAGGCTTACTACAAGAATGAAAAAACGGTATACTAGAATGATCAAAATAAAATAAAGGGAAATAGTTTAATAAAAACATTTTATTTGCAATAAAAAAAAATTAACAATTAATTAATTTTCCTTAAAAAAAAATAAGAGTAAAGAAGTAAAATACAATTAATTTCGACTTAATTTTAGAGTAAAAACTCCATACTCAAAAAAAAAATTAATTGAAGCTAAAGTTGAAGCTTTCCACTGTTAATGGAAAAAATGGTTTTTAACCCAATTAAAAGAGTAAATTAAAAAGAAGCCGCTAACTATCTTTTAAGTGTTTATTCACTTTACTCTTATTTATATAGTTTATAAATAAAACATTATATTTTCAATATAAAGAAAAAAAATTTTTTATAAATTTTTTAATTATCCAAGAGTAAAAACTATCTTAACAATTTCAATGTTAAACTTTATAATTAAGCTACTAAGATTATTAACTAAAAAAAAAATATTAAAATTATAAAAATAAAAAAAGAAAATAAATAAATAAAAAATCTATTTAAAAGAACTTTTTCAAATTTCAAAGAATAAAAATTCATTAAAGAATTCAACTTATTAGAAACAAAATACTCAAATCAACCCAAATCAACTAAATTAAAAACAAAATTTCTAAATCTAAAAAAACGAATTAAAAAAAAAGAAGAAGAAAAATAATTTATAAAAAATATAGAACCAAAAAAAAAATAAAAATAAGAAGAACAATAAAAAATTAGATTGCTTAAAAAATTAAAAAAAAAAAAAAAACAAAAAATAATTAAAATTAAAGGTAAAATTTTAAAATATAAATCAACAAAAAAAATAAAATCAATGAATAATCAAAAAATTAAAGAACCAGAAAAAAGAGAAAAAAAATATAAAAAAAATAAAGAAAAATTTATATAAAAACAATATTTAAAATTAATTAAAGAAAAAAAAAAAGAAGAAGAAAAAAACAAATAATTTAATAAACGAACACTATAAAACAAAGTTAATATCAAACAAAAAATAAAAAAAAAAAAAATTAAATAATTAATTTCAATTAAATATAACAATTCAAAAACAAAATCCTTAGAATAAAAACCAGAAAAAAAAGGAAAACCACAAAGACAAAGCAAAGATACAAAAAAACAAGAAGAAACATAAGGACACTGATGAATCAAACCACCTATATAACGAATATCTTGATTACCAAAATAACAATGAATAAAAAAACCAGAACACAAAAAAAGCAAAGACTTAAAAATAGCATGAATTAACAAATGAACAAAACATAAAGTCAAACAACCTATAGAAAGAATAAAAAATATAAAACCAAGCTGACTCAAAGTAGAAAAAGCAATAATCTTTTTTAAATCAGTTTCAACTAAAGAATTAAAACCAGAAATTAACATTGTTAATAAAGAAATATATATTAAAAAAGAAGTATCAAAAAAAAATAAATAATAATTAAAACGAATTATTAAAAAAACACCAGAAGTAACTAAAGTAGATGAATGAACTAAAGAAGATACAGGAGTAGGTGCAGCCATTGCAGCAGGTAATCAAAAACAAAAAGGAAACTGAGCTCTTTTAGTAAAAGAAGCCAATAAAATCAAATAAATAAAGAAACACAAAAAATCATGATTAAAATCAATAAAATCATTATTATAAAATAAATAATGTCAAGAACCTATATTTAAATAAAAACCAATCCCTAAAATTAAAAATACATCACCAAGACGATTAATAAAAACAGTAATCAAACCTGAACTTAAAGAAACAGAATTATAATAATAAATTACTAAACAATAAGAAACTAAACCCAAACCATCTCAACCCAAAAGTATACAAATTAAATCAGGAACCAAAATAAACATAACTATTCTTAAAATAAATATAAAAACAAAAAAAAAAAAACGAATAAAATTTTTTTCACCATCCATATAACCAATTCTATATAAAAGAACAGAAAAAGAAATTAAAAAAACAAAAGATAAAAAAATTATAGAAACTCAATCAAACAAAAATATAAAAGAAATTTCACAACCATTAAAACAAAAAATTAATCAATCAAAAATAAAATAAATTTTAAATTCATATAAATAAACACCAAAAAAAAAAAAAAAAAAAAAAAAAAAAAAAAAAAAAAAAAAATTTATACAAAATAACACAGTTCAATCTCAAAAAGATCATTGACATCACAAATCAATATTTTAAAATAAACTAATTGAACAAAAAAAAATAAGATAAATCAAATACTAAAAAAATAACAGGAAAAATATGTAAAACTAAAACAAAATACTCACGAACAAAACAAAAAGATCTATACTTCAATAATCCAGAAAAGTTACCATGCTGAGTTAAAAAAAAAATAGTTAAATTAAAACAAGCAGAAAAAAAAAAAATAAAAAAAAAATAAAATAAAGTAAAAATTCTTCAATTTAAAAGAGAAAAAAAAATAAAAACTTCAGAAAATAAATTCAAAGTCAAAGGACATGACATATTCAAAATACAAAAAATAAACCAAAAAAAAGACAATGAAGGAAAAAAATTAATTATACCCCTCAAAATAAAAAATCTCCGACTACCAAAACGATCATACATTAAACCAATTAAATAAAATAAACCAGAAGATACAAAACCATGACCCACTATAAATATTAATGAACCTAAATAACCTCAATAAGTTAAAGAAACCAAACCCAAAATCACCATTGATATATGACAAACAGAAGAATAAGCAACTAAAATTTTTAAATCTCTCTGAATTAAACAAAATAATCTAATTAAAAGACAACCAACTAAACTTAAAGAAATAAAAATAAATCCATAAAAATTTAAAAAAAAAGAAATAAATATAATTAAACGAATTAAACCATATCCACCTAATTTCAACAAAATTCCTGCTAAAATTATTGAACCAAAAACAGGTGCTTCAACGTGAGCCCTAGGCAATCAATTATGAACACCAAATATAGGAAACCTAATTAATATAGAAAAAATTAAAAAAAATAATAAAAAATCTCTGTTTAAATTAATAAATTTAAAATAAATAAAAGAACCATTTATATTATAAATATAAAGAATAATAAAAAAAAAAGGTAAAGAACCAAATAAAGTATAAAAAATTAAATAAAATCCCGCAGTTAAACGTTCAGGCTGATAACCTCAACCAAATAAAATTAAAAATACAGGAATTAATCTTCCCTCAAAAAAAAAATAAAAATAAAAAAAATCCATAATTATAAAAAAAAAAAATAATATTAAAATAAAAAAATTTATATAAAAAATAAAAAAATTTATATAAAATAAATCCCAACTTACAGAAATACAAACTAATAAACAAATCCAAATTCTAAGACAACAAAATAAATAAGAAACTTTATCCAACCCAAAAAAATAAGAAATATTTCTAAATCCATCAACCATAAAAAAATTAGAACTTAAAAAAAAAAAAAAAAAAAAAAAAAAAAGTATGTAAGTATAGAAAACTATTTGAGAAAAAAATAAAGAATAGAGAGTCAAAAAAATCAAATATATTAAAAACTTTAACATATTCTTAATGTTAATAAATAATCAAATGATCCTTTACGAACCAAATTTACAATTAAAGATAAACCTATAACCCCATCACAAACACCTAAAACTAAAAATATAATTATAAAAAAATAATCATTAATAAAAAATCTTAAATAATAATAACAAAAATAAAACAAAGAAATTATTAAAAATTCTAATATTAATAATCTATTTAAAAAATTCCTACGCACAAAGATTAATCTAACAAAACCAGAAAAAAACACTATCAAAATAAACATAAGTTTTTATAGTTTAAAAAAAACATTGATCTTGTAAATCAAAATTAGATTTTTTTCTTAAAAACTGTATAATAAATTTTTTTAAAGTTTTCTTTAAAAAAATTCAGTAAAGAAAATTATTTACATTTTTAGTCTCCAAAACTAATATTTTTAACTTAAATTACTTACTGAATAAAATTAATTATTTTAATTATATCAATAATTTTACCAACATTAAAACACCCAATTTCAGTAGGAACAATATTAATTTTACAAACAACAATAATTTCAATAATTTCATCAAGAAAATTCAACTCACCATGATACAGATATATTTTATTTATTACAATAATCGGAGGACTAATAATTATATTTATATATATGTCAAGAATTGCTTCAAACGAAAAATTTAAGTCAATAAATTTTAAAATAATTTTATTTATTTTAATTTTATCAATCACATTAAATATAATAATAAATCTATATTTGGAAAATAATGAAAAAATAGAAGAATATAAATTTAATTCAATTGAATTTGAAGAATTAAAATCAACAAATAAATTTTTTAATTTTAACAAAAGAAAATTAACAATTTTAATAATTTTAATTTTACTAATTACAATAATTTCAGTAACAAATATCTCTTCATCAATAGAAGGACCATTAAAAAAAACTTATGTATAAACCTACTCGAAAAAAAACATTATTAAATAGATTCATTATTGATTTACCATCACCATCAAATATTTCATCATGATGAAATTTTGGTTCACTTCTAGGATTATGTTTAATAATTCAAATTATTTCAGGAATTTTCTTAGCAATACACTATTCACCAAATATTAATCAAGCATTCAAAAGAATTATTCATATTACACGAGATGTAAACAACGGATGAATAATACGAAACATACATGCTAACGGAGCCTCAATATTTTTTATCCTAATTTACTTACATGCAGGACGAGGATTATATTTTGGATCATACAAACTAAAGAAAACATGAAACTCAGGAGTAATAATTATATTAACATTAATAGCAACAGCATTTTTAGGTTATGTACTGCCATGAGGACAAATATCATTTTGAGGAGCAACAGTAATTACAAACTTAATTTCAGCAATTCCATACATTGGAGAAATATTAGTAAAATGAATCTGAGGAGGATTTGCAGTTGATAATCCAACACTAAACCGATTTTTTACCTTTCATTTTATTTTACCTTTTATAATTTCAATATTAGTAATAATTCACCTAATTTTTTTACATGAAACAGGATCATCAAATCCATTAGGAATAAAAAATAATATTGATAAAATTCCATTTCATCCATATTTTACAATTAAAGATATTCTAGGATTTATTTTTACATTATCAATTTTTTCATTAATTATTAATATATATCCATATATTTTTACAGACCCAGAGAACTTTTCAATAGCAAACCCAATAATTACACCCATTCATATTCAACCAGAATGATATTTCTTATTTGCATATGCAATTTTACGATCTATCCCCAATAAACTTGGAGGTGTTTTAGCATTAATAATATCAATTTTAATTTTACTAAAATTACCCTTCTCTATAAAAAATAAATTTCAAAGAAATACATTTTACCCAATAAATAAAATCTTGTTTTGAATATTAATTAATAATTTTATTTTACTTACATGAATTGGTGCACGACCTGTAGAAGAACCATTTATTATAATTGGACAAATATTAACATGTAGATATTTCTTAATTTTTTTAATTTTACCAATCATCTCAAAAAAATGAGATAAAATTTAAGTTAATTAGCTATAAAGCATTATATTTTGAAAATATAAAAAAGAAATAAAAATCTATTAACTTTTAAAATTAATATTTACTAAAAAAAATGAAAAATATAAACAATTTTAAAGAAATAAAAAAAAATAAATAATTTAATACCAAAGGTAAATAACATTTTCAAGATAAATATATCAACTTGTCATAACGATAACGAGGAAAAGTACAACGAACTCAAATAAAACAAAATAAAAAAAAAATTAACTTTAAAAAAAAAAAAAATCTATAAAAATCTCCACCAAAAAAAAATAAAACTAAAAAAAATCTTATAAACATTATATTACTATACTCAGATAAAAAAAATAAAGAAAATATAAAAGAGCTATATTCAACATTAAACCCAGAAACCAACTCAGACTCACCTTCAGAAAAATCAAAAGGTGAACGATTAGTCTCAGCTAAACAACAAGAAAAAAAAATTAAAAACAAAGGAAAACATGTAAATACTAATCAAATATTTGATTGAAAAAAAAAAAAATCAATTAAATTCAAAGTTTCAAGAAAAATGACAAAGCATAAAATAATTAAAAAAAAACAAACTTCATAAGAAATTCTCTGAGCAACAGAACGTATTCTACCTAATATAGAATAAGTAGAATTTGAACATCAACCAGAAATTATAATAATATAAACACCAATTCCAGAACAACATAAAAAAAATATTAACCCATAAACAAAACTAATCATATTAAAAAAAAAAGGATAAATTAATCAAAACAACAAAGAAATTATTAAACCTAAAATAGGAACAACAAAATAAATAAAATAATTACCAAAAATTAAATAAAAATATTCCTTTCTAAATAACTTTAAAGCATCAGAAAATGGCTGTAAAATACCAATAAATCCAACTTTATTAGGACCTTTACGAAATTGAACATAACCTAAAATTTTACGCTCAAAAAGAGTAAAATAAGCAACACCTAATAAAATAAAAATTATTATAAAAAAAACTCTTAAAAAAAACATTTACTAGACATAAATAAAATTTACATTTTTAAATTCTAAATTTAAAGCACTTAATCTGCCAATCCAGTAAAATTATATTAAAATAAATTTTACTTTTTAAAAGTCCTTTCGTACTAATTAAAAAAAAAAATAAAGAGATAGAAACCAACCTGGCTTACGCCGGTCTGAACTCAGATCATGTAACTTTTTAAAGGTCGAACAGACCTAATAATTGTAAAACCTACCCCACAAATTAAAGTTAATCCAACATCGAGGTCGCAAACAGATCTATTGATTAGAACTCTCCAGATCTATAACGCTGTTATCCCTAAGGTATCTTAAACTTATAATCAAAAAGAAAGATCAAATTAATCATTAATAAATGTTAAAAAAAAATTAAAGTTTAAATTTTTAACTGTCACCCCAACAAAAAAATAAAATAAATTTTAATGAAAAAAAAACTAAAAAAACTAAAAAATATTTATTTTAAAGATCTATAGGGTCTTATCGTCCCCTTTAAACATTTTATCTTTTTAAATAAAAAATAAAATTCAATAAATTAAAATCAATAAAGAAAATTTTTCATCCAACCATTCATACAAGACCTCAATTAAAAGACTAATTATTATGCTACCTTAGCACAGTTAATATACTGCGGCTATTTAAAAATAATCATTGAGCAGGCCAGACTTAAAATATATATATCTATAAGACATGTTTTTGTTAAACAGGTGAAAATTAAATTTGCCTAATTCATAAACCTAATTTTTTAAAATTTACTAATTCAATCATTATTAAAAACTCAAAAATTTTAATAAAAAAACTAATATATAAATAAATTAAAATACAAAAACTTAAAATTAATCTTTAACGAACTTAATAATGATGACAGATCTTAAACCTACAAAATTTATTTTTAAATACAATTTTATTAGATTAAGGAGATTATCCACCTTAATATTAGAAATCAAAAAAAAAATAATTAATTTTAAAGAAATCCTTAATTAAATTAATTTCTCAGTTAACTAGATATAAAATTAAACGAATTTCATTTCAAAACTAGAATAAAATTTAAAAACGTTAATGAAACAACGAATTTCAAAATTATCTAACTCTTAAATTTTCGAGAACAAAATACATAAATTTAAAAATTTAATTAACCCTGATACAAAAGGTACTAAAAAAAAATATTATTCATTTAAATATAAAATTTACCTTCACAGTTAAATAAACTATAAATAAAAAAATTAAATAAAATAAAAAATTAACAATAAAAAAAGATTTTTATAAAAAAAAAAATAAAATAAATAAAAAAATTATTATCAGAAATGATTAAACTAATAATCTAAACATTTATTGTAAATAAAAAAAAATTTCTGATTCTAGAAACATCTTCCGATACATCTACTTTGTTACGACTTGTCTCAATTTATGAGAATGACGGGCGATATGTACATAATTAAGAGCTTAAAATTCAACTATTTAAATAAAAAAAATTACTTTTAAATCCAAATTCAAAATAAAATAAAATTATTTATCCAACTAATAATAAATATTAATGTAACCCATAATAACCTTTATATAACTGCACCTTGACCTAACATAATTATAAATTAAATAATAAGAAAATAAAGTTTTCACTACATTCAACGACAGAGATATACAAGAAAATAAAGGTAAAATTTATCGTGGATTATCATTTAAATTACAGGTTCCTCTAAAAAGATTTAAAAACCGCCAGATTTAATGAATTTCAAATTTTAAATTTACTAACCGGAAAAATAAATTTTTTCTAAAATAATAGGGTATCTAATCCTAGTTTAAAAAATAGCTTAAATAGAAAATTTTAAATAAAATTAATTAATAAATTTCACCTAAATTAAATAAATTTTAATATAATAAATCTAAATTCCAAAAAAAGTTAAGTTTTTCATGAAATATAACCGCGAATGCTGGCATAACATTATTCTGAAATAAAATATTTTATCAAATAAAATTAATTATTTAAATAAAAATTAAATACTGAAAATATAAATATTTATCCTTTTAGAATAAAAAACTAACAAAAATTTACATGCAAAAAAATATTATACTTAACTTTTAAACTTAAATCAAAATCTTTATAATCAAAATACCCAAAACGGTTCTTTTATTCTTCCTCCAATGAAGCTCACCAATCAAATAAATTGACTAGCCAAGTCAACGATAATTAATAAAAACCCCCTAAATTTAAATTAATCAAAAGTTGTTGACCTATAACTACATAAAAATGAAATTAATCAAAATCTTTATAATCAAAATACCCAAAACGGTTCTTTTATTCTTCCTCCAATGAAGCTCACCAATCAAATAAATTGACTAGCCAAGTCAACGATAATTAATAAAAACCCCCTAAATATAATTAAAACCTAATATTATAGTGTAATACTATAGTAAAATTTTAATTTATAATTAAAACCTAATATTATAGTGTTACACTATAGTAAAATTTTAATTTATAATTAAAACTTAATATTATAGTGTAATACTATAGTAAAATTTTAATTTATAATTAAAACCTAATATTATAGTGTAATACTATAGTAAAATTTTAATTTATAACTAATTTTAACAGTGGATATTGTTTTCGATTCCCTTAACCGGGAAAATCGATTCCAATATAATAAATATTGAACTTTTGATCGCAAGTTCCAAAAAATATATAACTAACTCATTCTCCCTCAACACTTTTTTATATATATATATATAATAATATAAATATTTATATATATATAAATGTTTACTATAATGTAAATAAATTTTTTAATATAATATATTTTTTTAATAATATCTATCTATTTTTTTTACTGGTATTATAATATTTATGTATTCTTCATACTATTAATAAAATATTTTATTATAGTAATCAAATTTAAAAAAAATTTTAAAAAACAAAATTTTTAAATGCAATTTTATATTCAAAATTAAATTGCTTTTTTTTTTTTACCAAAACCTCCAAAATTTTTACCAAAACCTCCAAAATTTTTACCAAAACCTCCAAAATTTTTACCAAAACCTCCAAAATTTTTACCAAAACCTCCAAAATTTTTACCAAAGCCTCCAAAATTTTTACCAAAACCTCCAAAATTTTTACCAAAACAAAATAATTTTTTAAGCTTAAACTAAATGTTAAAAAATAATGAACCAAAGTATTTTTTTATAATAAAGATAATA
